# Supplementary material for: Convergence of biomarkers and risk factor trait loci of coronary artery disease at 3p21.31 and HLA region
Source: NPJ Genom Med. 2021 Feb 11;6:12. doi: 10.1038/s41525-021-00174-z (PMC7878768; doi:10.1038/s41525-021-00174-z)
Supplement: Supplementary file 2 — Supplementary Data 1 [file 41525_2021_174_MOESM2_ESM.xlsx]

## Sheet: Supplementary Data 1
	Supplementary Data 1. General characteristics of omics studies that we utilized in our analysis
	PMID	QTL Category	Tissue	Number of probes	Number of SNPs (QTLs)	Ethnicity	Sample size (N)	Control for population stratification
	29875488	pQTL	Blood	3283	9455795	European	3301	Yes
	bioRxiv 447367	eQTL	Blood	19250	8932843	95% European	31684	Yes
	30514905	mQTL	Blood	94338	3904899	European	1980	Yes
	30401456	mQTL	Blood	126457	3490578	European	1193	Yes
