# Supplementary material for: Convergence of biomarkers and risk factor trait loci of coronary artery disease at 3p21.31 and HLA region
Source: NPJ Genom Med. 2021 Feb 11;6:12. doi: 10.1038/s41525-021-00174-z (PMC7878768; doi:10.1038/s41525-021-00174-z)
Supplement: Supplementary file 3 — Supplementary Data 2 [file 41525_2021_174_MOESM3_ESM.xlsx]

## Sheet: Supplementary Data 2
	Supplementary Data 2. List of traits that have causal effect on coronary artery disease (CAD) from PMID: 31907388
	Trait1	Data Source	Category
	High light scatter reticulocyte count	UKBB	Cardiovascular
	Non-cancer illness code, self-reported: pulmonary embolism +/- dvt	UKBB	Immune
	Treatment/medication code: gliclazide	UKBB	Diabetes
	Treatment/medication code: metformin	UKBB	Diabetes
	Deep venous thrombosis	UKBB	Immune
	Blood clot in the leg	UKBB	Immune
	Illnesses of mother: Diabetes	UKBB	Diabetes
	Mood swings	UKBB	CNS
	Fed-up feelings	UKBB	CNS
	Lack of Education Qualifications	UKBB	Life style
	Fasting Insulin	PMID: 22885924	Diabetes
	Fasting Insulin adj. BMI	PMID: 22885924	Diabetes
	Frequency of tiredness / lethargy in last 2 weeks	UKBB	Life style
	Time spend outdoors in summer	UKBB	Life style
	HbA1c level	PMID: 28898252	Diabetes
	Time spent watching television (TV)	UKBB	Life style
	Length of mobile phone use	UKBB	Life style
	TC levels	PMID: 24097068	Lipids
	LDL levels	PMID: 24097068	Lipids
	TG levels	PMID: 24097068	Lipids
	Fasting Glucose	PMID: 22885924	Diabetes
	T2D	PMID: 28566273	Diabetes
	White blood cell (leukocyte) count	UKBB	Immune
	T2D adj. BMI	PMID: 28566273	Diabetes
	Immature reticulocyte fraction	UKBB	Cardiovascular
	Fluid intelligence score	UKBB	CNS
	Age high blood pressure diagnosed	UKBB	Cardiovascular
	Height	PMID: 25282103	Anthropometry
	Sitting height	UKBB	Anthropometry
	Age when periods started (menarche)	UKBB	Life style
	HDL levels	PMID: 24097068	Lipids
	Standing height	UKBB	Anthropometry
	Past tobacco smoking	UKBB	Life style
	Impedance of whole body	UKBB	Anthropometry
	Age first had sexual intercourse	UKBB	Life style
	Intelligence	PMID: 29942086	CNS
	Impedance of arm (right)	UKBB	Anthropometry
	Birth weight	UKBB	Anthropometry
	Impedance of arm (left)	UKBB	Anthropometry
	Age at first live birth	UKBB	Life style
	Age completed full time education	UKBB	CNS
	Smoking status: Never	UKBB	Life style
	Qualifications: A levels/AS levels or equivalent	UKBB	CNS
	Cereal type: Muesli	UKBB	Life style
	Types of physical activity in last 4 weeks: Other exercises (eg: swimming, cycling, keep fit, bowling)	UKBB	Life style
	Types of physical activity in last 4 weeks: Walking for pleasure (not as a means of transport)	UKBB	Life style
	1 Traits that are italicized increase the risk of CAD whereas the remaining are associated with lower the risk of CAD
