# Supplementary material for: Convergence of biomarkers and risk factor trait loci of coronary artery disease at 3p21.31 and HLA region
Source: NPJ Genom Med. 2021 Feb 11;6:12. doi: 10.1038/s41525-021-00174-z (PMC7878768; doi:10.1038/s41525-021-00174-z)
Supplement: Supplementary file 4 — Supplementary Data 3 [file 41525_2021_174_MOESM4_ESM.xlsx]

## Sheet: Supplementary Data 3
	Supplementary Data 3. Summary association statistics for molecular biomarkers that are causally associated with risk factors as well as risk of CAD
	SNP information									Biomarker information						Risk factor		Impact of SNP on risk factor			Impact of SNP on Biomarker			co-localization analysis					MR analysis (Impact of Biomarker on Risk factor)				MR analysis (Impact of Biomarker on CAD)
	rsID	Chr	Position(bp)	Marked gene	Effect	A1	A2	Freq	Type	ID	Chr	Gene	Category	Tissue	PMID	Name	Source	B_GWAS	SE_GWAS	P_GWAS	B_eQTL	SE_eQTL	P_eQTL	B_SMR	SE_SMR	P_SMR	P_HEIDI	NSNP	B	SE	P	NSNP	B	SE	P	NSNP
	rs3128334	1	2038662	PRKCZ	Cis	G	A	0.388958	mQTL	cg19405842	1	NA	Methylation	Blood	30514905	Standing height	UKBB	0.0138784	0.00171347	5.53146e-16	1.29086	0.0190014	0	0.0107513	0.00133679	8.79325e-16	0.23087	20	0.0108574	0.00144	4.70333e-14	10	-0.0187685	0.00434236	1.54498e-05	12
	rs7544462	1	37962756	MEAF6	Cis	C	A	0.0599051	mQTL	cg13852303	1	MEAF6	Methylation	Blood	30514905	Height	PMID: 25282103	-0.032	0.0053	1.5e-09	1.12466	0.0535962	9.1923e-98	-0.028453	0.00490373	6.54011e-09	0.672281	13	-0.0266824	0.00480325	2.77492e-08	6	0.0332614	0.0081332	4.32141e-05	8
	rs138643189	1	37970297	MEAF6	Cis	T	C	0.0598341	mQTL	cg13852303	1	MEAF6	Methylation	Blood	30514905	Standing height	UKBB	-0.0238855	0.00296209	7.42227e-16	1.12466	0.0535962	9.1923e-98	-0.021238	0.00282154	5.18827e-14	0.107642	20	-0.018324	0.00247353	1.28185e-13	7	0.0332614	0.0081332	4.32141e-05	8
	rs4360494	1	38455891	SF3A3	Cis	G	C	0.440441	eQTL	ENSG00000183520	1	UTP11L	Expression	Blood	bioRxiv 447367	Standing height	UKBB	0.0166982	0.00166166	9.33367e-24	0.241517	0.00803537	1.77936e-198	0.0691387	0.00725443	1.56458e-21	0.168275	20	0.0476117	0.00534907	5.53823e-19	17	-0.151522	0.0206551	2.20428e-13	17
	rs4360494	1	38455891	SF3A3	Cis	G	C	0.440441	mQTL	cg05202204	1	NA	Methylation	Blood	30514905	Standing height	UKBB	0.0166982	0.00166166	9.33367e-24	-0.808616	0.0297598	1.41409e-162	-0.0206503	0.00219098	4.29443e-21	0.30451	20	-0.0195731	0.00213791	5.42294e-20	7	0.0479177	0.00715366	2.10787e-11	7
	rs61776719	1	38461319	SF3A3(dist=5558);FHL3(dist=1123)	Cis	C	A	0.441463	eQTL	ENSG00000212541	1	NA	Expression	Blood	bioRxiv 447367	Sitting height	UKBB	0.0170082	0.00178977	2.05102e-21	0.526913	0.0193611	4.31615e-163	0.032279	0.00359784	2.91766e-19	0.0580579	20	0.0199486	0.00246021	5.1258e-16	15	-0.0559228	0.00811027	5.37502e-12	15
	rs61776719	1	38461319	SF3A3(dist=5558);FHL3(dist=1123)	Cis	C	A	0.441463	mQTL	cg09847153	1	NA	Methylation	Blood	30401456	Standing height	UKBB	0.0169152	0.00165854	2.02248e-24	-0.128072	0.00400084	7.59402e-225	-0.132076	0.0135914	2.53772e-22	0.262102	20	-0.136146	0.0130275	1.45477e-25	5	0.275016	0.0463804	3.03706e-09	4
	rs646776	1	109818530	CELSR2(dist=152);SORT1(dist=33657)	Trans	T	C	0.778235	pQTL	GRN.4992.49.1	17	GRN	Protein	Blood	29875488	HDL levels	PMID: 24097068	-0.034	0.0041	2.722e-15	0.8254	0.0266	2.11886e-211	-0.0411922	0.00514161	1.13297e-15	0.52955	20	-0.0400464	0.00489503	2.81429e-16	11	0.108766	0.00764125	5.63127e-46	15
	rs4846913	1	230294715	GALNT2	Cis	C	A	0.412353	mQTL	cg18187658	1	GALNT2	Methylation	Blood	30514905	TG levels	PMID: 24097068	0.0444	0.0046	5.539e-20	0.835318	0.0293066	1.08371e-178	0.0531534	0.00581407	6.11964e-20	0.0674544	20	0.0510685	0.00561872	9.99609e-20	6	0.0304479	0.00684274	8.60026e-06	5
	rs6719830	2	24061034	ATAD2B	Cis	C	T	0.474026	eQTL	ENSG00000173960	2	UBXN2A	Expression	Blood	bioRxiv 447367	White blood cell (leukocyte) count	UKBB	-0.0137375	0.00239272	9.39839e-09	-0.304825	0.00777734	0	0.0450668	0.00793325	1.34107e-08	0.099586	20	0.0442088	0.00588752	5.9625e-14	30	0.0634473	0.0138702	4.7764e-06	34
	rs6722670	2	172172864	TLK1(dist=85040);METTL8(dist=1049)	Cis	G	A	0.258103	mQTL	cg03043243	2	NA	Methylation	Blood	30401456	Height	PMID: 25282103	0.023	0.0033	4e-12	-0.204972	0.00187476	0	-0.11221	0.0161324	3.51119e-12	0.0508818	20	-0.110171	0.0160807	7.32521e-12	6	0.150632	0.0316305	1.91462e-06	10
	rs8176580	2	188335246	TFPI	Cis	C	T	0.304476	eQTL	ENSG00000064989	2	CALCRL	Expression	Blood	bioRxiv 447367	White blood cell (leukocyte) count	UKBB	-0.0168985	0.00261619	1.05388e-10	-0.212398	0.00845333	2.58592e-139	0.0795604	0.0127179	3.95489e-10	0.637326	20	0.0574386	0.0102251	1.93846e-08	15	0.114243	0.0245424	3.24108e-06	15
	rs34293138	3	49579017	DAG1(dist=5966);BSN-AS2(dist=7722)	Cis	C	T	0.290684	mQTL	cg07274523	3	NA	Methylation	Blood	30514905	Intelligence	PMID: 29942086	0.0307614	0.00295158	1.974e-25	-0.688309	0.0337708	2.42812e-92	-0.0446912	0.00481625	1.70675e-20	0.22088	20	-0.0433229	0.00468503	2.3068e-20	5	0.0416488	0.00931034	7.69878e-06	5
	rs6770670	3	49686682	BSN	Trans	T	C	0.725825	pQTL	STOM.8261.51.3	9	STOM	Protein	Blood	29875488	Time spent watching television (TV)	UKBB	0.018914	0.00196269	5.62787e-22	0.4734	0.0255217	8.31775e-77	0.0399535	0.00467208	1.21453e-17	0.103429	20	0.0384313	0.00422935	1.02001e-19	5	0.063998	0.0126615	4.31444e-07	5
	rs11718165	3	49696797	BSN	Cis	G	A	0.274175	eQTL	ENSG00000164062	3	APEH	Expression	Blood	bioRxiv 447367	Time spend outdoors in summer	UKBB	-0.0174572	0.00235318	1.18683e-13	0.305245	0.0094074	5.9129e-231	-0.0571908	0.00790808	4.76125e-13	0.0929652	20	-0.0397178	0.00527375	5.02653e-14	17	-0.0853951	0.0149513	1.11964e-08	16
	rs9823546	3	49705512	BSN	Cis	A	T	0.274175	mQTL	cg06313718	3	APEH	Methylation	Blood	30514905	Time spend outdoors in summer	UKBB	-0.0175176	0.00235333	9.81043e-14	-0.782518	0.0335052	1.22322e-120	0.0223862	0.00315644	1.31962e-12	0.187001	20	0.0219339	0.00300213	2.75005e-13	14	0.0365546	0.00777081	2.55e-06	12
	rs7374277	3	49784777	IP6K1	Cis	T	C	0.480192	eQTL	ENSG00000182179	3	UBA7	Expression	Blood	bioRxiv 447367	Lack of education Qualifications	UKBB	0.00658416	0.000855066	1.36227e-14	-0.582424	0.00732751	0	-0.0113048	0.00147499	1.79814e-14	0.0542932	20	-0.0122934	0.00116812	6.6914e-26	40	-0.0335244	0.00757042	9.49608e-06	39
	rs6809431	3	49804119	IP6K1	Cis	G	A	0.488081	mQTL	cg21612339	3	NA	Methylation	Blood	30514905	Fluid intelligence score	UKBB	-0.0690399	0.00858463	8.90132e-16	0.96688	0.0266824	1.6143e-287	-0.0714048	0.00909473	4.11972e-15	0.0597166	20	-0.0674457	0.00834479	6.35225e-16	16	0.0320957	0.00550143	5.40927e-09	18
	rs2245365	3	50097319	RBM6	Cis	A	C	0.485242	eQTL	ENSG00000004534	3	RBM6	Expression	Blood	bioRxiv 447367	Intelligence	PMID: 29942086	0.0262913	0.00272619	5.187e-22	0.754537	0.00740638	0	0.0348443	0.00362921	7.9113e-22	0.17883	20	0.0314146	0.00273379	1.46035e-30	47	-0.0293348	0.00588043	6.08317e-07	42
	rs1061474	3	50144951	RBM5	Cis	T	C	0.418632	mQTL	cg05623727	3	RBM5	Methylation	Blood	30514905	Age completed full time education	UKBB	-0.0146242	0.00226091	9.93251e-11	0.610324	0.0318326	6.23075e-82	-0.0239614	0.00390957	8.84911e-10	0.0947282	20	-0.0238961	0.00365996	6.61902e-11	8	0.0358546	0.0092	9.72969e-05	8
	rs9289518	3	136563047	SLC35G2	Cis	A	G	0.335849	mQTL	cg22156842	3	TMEM22	Methylation	Blood	30514905	Standing height	UKBB	0.0137784	0.0017761	8.67352e-15	0.697545	0.033042	6.32223e-99	0.0197527	0.00271269	3.29899e-13	0.0910583	20	0.0186644	0.00257508	4.22745e-13	5	-0.0506711	0.00830787	1.06623e-09	7
	rs6439670	3	136570160	SLC35G2	Cis	C	T	0.318348	mQTL	cg10727673	3	TMEM22	Methylation	Blood	30514905	Standing height	UKBB	0.0137821	0.00177607	8.52194e-15	0.814745	0.0321367	8.43274e-142	0.0169158	0.00227974	1.1704e-13	0.0964676	20	0.0168365	0.00228231	1.6193e-13	8	-0.0361099	0.00733778	8.60652e-07	5
	rs1805300	3	136576242	SLC35G2(dist=1508);NCK1(dist=4808)	Cis	A	G	0.324882	mQTL	cg15507776	3	TMEM22	Methylation	Blood	30514905	White blood cell (leukocyte) count	UKBB	-0.0174809	0.00256193	8.90909e-12	-1.11794	0.0258164	0	0.0156367	0.00231993	1.58199e-11	0.209529	20	0.0161525	0.00210856	1.85275e-14	20	0.0263482	0.00502739	1.59764e-07	18
	rs4371471	3	156879097	CCNL1	Cis	G	A	0.240521	mQTL	cg20892840	3	CCNL1	Methylation	Blood	30514905	Standing height	UKBB	-0.0170797	0.00190426	3.00052e-19	-0.93396	0.033941	1.09429e-166	0.0182874	0.00214449	1.49367e-17	0.143117	20	0.0179408	0.00229514	5.41421e-15	5	-0.0293934	0.00696498	2.4411e-05	6
	rs62274156	3	156881588	CCNL1(dist=3106);VEPH1(dist=95944)	Cis	T	C	0.24085	mQTL	cg21178254	3	CCNL1	Methylation	Blood	30514905	Standing height	UKBB	-0.017102	0.00190442	2.71636e-19	-0.95928	0.0333452	5.36953e-182	0.017828	0.00207974	1.01506e-17	0.446425	20	0.0180589	0.00216902	8.37424e-17	8	-0.0259369	0.00661666	8.85692e-05	8
	rs6819310	4	2869127	ADD1	Cis	C	T	0.290189	eQTL	ENSG00000087274	4	ADD1	Expression	Blood	bioRxiv 447367	Lack of education Qualifications	UKBB	-0.00617767	0.000950009	7.89713e-11	0.154157	0.00876051	2.60643e-69	-0.0400739	0.00656993	1.06341e-09	0.144974	20	-0.0319457	0.00548594	5.77319e-09	7	-0.159633	0.040526	8.18163e-05	6
	rs3129317	4	3287655	MSANTD1(dist=29313);RGS12(dist=28219)	Cis	G	A	0.38815	mQTL	cg24601522	4	NA	Methylation	Blood	30514905	Standing height	UKBB	-0.0111452	0.001743	1.61505e-10	-0.572584	0.0331282	6.22273e-67	0.0194647	0.00324573	2.00969e-09	0.114623	20	0.017464	0.00278316	3.4993e-10	5	-0.0397328	0.00949019	2.83015e-05	5
	rs2344209	4	3475122	DOK7	Cis	A	G	0.146386	mQTL	cg17812751	4	DOK7	Methylation	Blood	30514905	Sitting height	UKBB	-0.016062	0.00256995	4.11089e-10	0.733857	0.0451303	1.87125e-59	-0.0218871	0.00375174	5.41621e-09	0.893714	20	-0.0236793	0.00353231	2.03303e-11	5	0.0498333	0.0107732	3.73403e-06	5
	rs379402	5	140893490	PCDHGA1;PCDHGA10;PCDHGA11;PCDHGA12;PCDHGA2;PCDHGA3;PCDHGA4;PCDHGA5;PCDHGA6;PCDHGA7;PCDHGA8;PCDHGA9;PCDHGB1;PCDHGB2;PCDHGB3;PCDHGB4;PCDHGB5;PCDHGB6;PCDHGB7;PCDHGC3;PCDHGC4;PCDHGC5	Cis	C	G	0.310636	mQTL	cg24137543	5	NA	Methylation	Blood	30514905	Impedance of whole body	UKBB	0.0114891	0.00194992	3.81729e-09	-0.785724	0.0310457	2.5676e-141	-0.0146223	0.00254805	9.54498e-09	0.175934	20	-0.0148056	0.00229944	1.20414e-10	11	0.027274	0.00693151	8.3273e-05	11
	rs115440940	6	29562188	OR2H2(dist=5443);GABBR1(dist=7817)	Cis	C	A	0.053066	mQTL	cg27406070	6	NA	Methylation	Blood	30514905	Standing height	UKBB	-0.0298456	0.00446192	2.25072e-11	-1.97357	0.0546498	1.41622e-285	0.0151226	0.00229929	4.79749e-11	0.0844558	20	0.0137823	0.00148503	1.68179e-20	12	-0.0210912	0.00468964	6.87851e-06	15
	rs3870968	6	29647149	ZFP57(dist=2218);HLA-F(dist=43968)	Cis	T	G	0.06596	mQTL	cg27406070	6	NA	Methylation	Blood	30514905	Height	PMID: 25282103	-0.043	0.0063	6e-12	-1.67175	0.0584412	5.71094e-180	0.0257216	0.00387429	3.15758e-11	0.200291	7	0.0243922	0.00355211	6.559e-12	4	-0.0210912	0.00468964	6.87851e-06	15
	rs146235176	6	29850550	HLA-G(dist=51651);HLA-H(dist=4987)	Cis	G	C	0.0654481	mQTL	cg06503981	6	NA	Methylation	Blood	30514905	Sitting height	UKBB	-0.0246471	0.0037214	3.52269e-11	-2.57409	0.0347921	0	0.00957507	0.0014515	4.20431e-11	0.0677019	20	0.0105373	0.00159336	3.75862e-11	6	-0.0199974	0.00430653	3.42552e-06	12
	rs9264486	6	31232482	HCG27(dist=60737);HLA-C(dist=4044)	Cis	A	T	0.123369	mQTL	cg05030953	6	HLA-B	Methylation	Blood	30401456	Standing height	UKBB	0.0281495	0.00225661	1.04899e-35	0.204361	0.00710809	8.92208e-182	0.137744	0.0120368	2.53354e-30	0.0810127	20	0.146182	0.00948678	1.42374e-53	7	-0.14511	0.0287541	4.49778e-07	10
	rs9266076	6	31319785	HLA-C(dist=79872);HLA-B(dist=1864)	Cis	A	G	0.317587	mQTL	cg01521131	6	NA	Methylation	Blood	30514905	Frequency of tiredness / lethargy in last 2 weeks	UKBB	-0.011741	0.00208361	1.75239e-08	1.18674	0.0225338	0	-0.00989349	0.00176576	2.10732e-08	0.892069	20	-0.00959319	0.00136354	1.98562e-12	37	-0.0216858	0.00366498	3.27808e-09	36
	rs537160	6	31916400	CFB	Trans	A	G	0.263889	pQTL	GRIA4.10760.107.3	11	GRIA4	Protein	Blood	29875488	Sitting height	UKBB	0.0331313	0.00184654	0	-0.3798	0.0246352	1.25893e-53	-0.0872335	0.00746016	1.38e-31	0.126847	20	-0.0735912	0.00328771	5.67166e-111	22	0.0357746	0.00872617	4.13695e-05	21
	rs116454630	6	32359519	HCG23(NR_044996:exon2:c.372+20>0)	Cis	A	T	0.157833	mQTL	cg19117063	6	NA	Methylation	Blood	30514905	White blood cell (leukocyte) count	UKBB	0.045041	0.00336884	9.28232e-41	-1.5911	0.0359783	0	-0.0283081	0.00221195	1.68628e-37	0.536614	20	-0.0314139	0.00180471	7.35562e-68	10	-0.0283455	0.00441302	1.33495e-10	18
	rs115690055	6	32359521	HCG23	Cis	T	C	0.163701	mQTL	cg18996355	6	BTNL2	Methylation	Blood	30514905	White blood cell (leukocyte) count	UKBB	0.0447246	0.00339263	1.12534e-39	-0.734926	0.0466399	6.10501e-56	-0.0608559	0.00601876	4.93583e-24	0.247298	20	-0.0678939	0.00534712	6.12167e-37	4	-0.0347268	0.00849789	4.37896e-05	8
	rs28895049	6	32416806	HLA-DRA(dist=3980);HLA-DRB5(dist=68348)	Cis	G	A	0.132515	mQTL	cg12672189	6	NA	Methylation	Blood	30514905	Standing height	UKBB	-0.0168282	0.0022512	7.72452e-14	-0.952864	0.0418048	5.35612e-115	0.0176607	0.00248637	1.22094e-12	0.769092	20	0.0189135	0.00196715	6.93499e-22	10	-0.0318182	0.00640481	6.76965e-07	16
	rs9268730	6	32417079	HLA-DRA(dist=4253);HLA-DRB5(dist=68075)	Cis	A	G	0.118687	mQTL	cg15837308	6	NA	Methylation	Blood	30514905	Standing height	UKBB	-0.0168276	0.00225008	7.52548e-14	-0.89109	0.0422945	1.54066e-98	0.0188843	0.00267945	1.8174e-12	0.95185	20	0.0421156	0.00357014	4.06212e-32	7	-0.0333764	0.00657295	3.81761e-07	13
	rs9271421	6	32587859	HLA-DRB1(dist=30246);HLA-DQA1(dist=17324)	Cis	T	C	0.116125	mQTL	cg11720950	6	NA	Methylation	Blood	30514905	Standing height	UKBB	0.029526	0.00233388	1.12375e-36	0.868832	0.0420016	4.65907e-95	0.0339836	0.00314877	3.7296e-27	0.0860514	20	0.0358903	0.00325878	3.29273e-28	4	-0.0386904	0.0086075	6.95798e-06	9
	rs9274579	6	32635312	HLA-DQB1	Cis	A	G	0.20892	mQTL	cg03202060	6	NA	Methylation	Blood	30514905	Standing height	UKBB	0.0195391	0.00194494	9.62637e-24	-1.27554	0.0251021	0	-0.0153183	0.00155431	6.49839e-23	0.0882343	20	-0.0152945	0.00154476	4.12748e-23	10	0.0216903	0.00477939	5.67129e-06	20
	rs9274614	6	32635846	HLA-DQB1(dist=1380);HLA-DQA2(dist=73317)	Cis	C	G	0.193103	mQTL	cg13047157	6	HLA-DQB1	Methylation	Blood	30514905	Treatment/medication code: metformin	UKBB	-0.00244873	0.000429331	1.17389e-08	-0.791061	0.0335918	1.27784e-122	0.0030955	0.000558419	2.96781e-08	0.926687	20	0.00292891	0.000530243	3.31907e-08	14	0.0280379	0.00627491	7.88567e-06	17
	rs2061952	6	32785714	HLA-DOB	Cis	C	T	0.233572	mQTL	cg11530659	6	HLA-DQB2	Methylation	Blood	30514905	White blood cell (leukocyte) count	UKBB	0.041153	0.00292826	7.51884e-45	0.357445	0.0401422	5.36428e-19	0.115131	0.0153064	5.40467e-14	0.106853	20	0.133084	0.0110141	1.29834e-33	4	0.0802524	0.0145007	3.12336e-08	4
	rs9689516	6	34752678	SNRPC(dist=11044);UHRF1BP1(dist=7116)	Cis	G	A	0.340772	mQTL	cg27374423	6	NA	Methylation	Blood	30514905	Impedance of whole body	UKBB	-0.0123954	0.00192098	1.10081e-10	0.637112	0.032338	2.08813e-86	-0.0194556	0.00317273	8.67108e-10	0.900491	20	-0.0169873	0.00288856	4.08099e-09	7	0.0367006	0.00847099	1.47426e-05	9
	rs7774697	6	34791027	UHRF1BP1	Cis	G	A	0.350412	eQTL	ENSG00000065060	6	UHRF1BP1	Expression	Blood	bioRxiv 447367	Impedance of whole body	UKBB	-0.0124546	0.00192123	9.02509e-11	0.829128	0.00769514	0	-0.0150213	0.00232136	9.74102e-11	0.999443	20	-0.0130882	0.00161421	5.14172e-16	72	0.029146	0.00509551	1.06558e-08	73
	rs1019307	7	12251790	TMEM106B	Cis	C	G	0.374558	mQTL	cg06276712	7	NA	Methylation	Blood	30401456	Standing height	UKBB	-0.0101608	0.00167151	1.21172e-09	-0.063458	0.00171341	3.01477e-300	0.160118	0.0266928	1.99084e-09	0.726891	20	0.141738	0.0237569	2.42876e-09	8	-0.418098	0.0833038	5.19518e-07	9
	rs10255049	7	56121304	CCT6A	Cis	G	A	0.331658	eQTL	ENSG00000146731	7	CCT6A	Expression	Blood	bioRxiv 447367	Standing height	UKBB	-0.0124342	0.00178637	3.39377e-12	0.255742	0.00843216	4.69723e-202	-0.04862	0.00716663	1.16711e-11	0.171737	20	-0.0332813	0.00502849	3.62759e-11	19	0.0748389	0.0193177	0.000107013	17
	rs891511	7	150704843	NOS3	Cis	A	G	0.359287	mQTL	cg21901847	7	NOS3	Methylation	Blood	30514905	Age high blood pressure diagnosed	UKBB	0.255362	0.0425849	2.02353e-09	-0.603747	0.0324784	3.92942e-77	-0.422962	0.0741134	1.15015e-08	0.235358	20	-0.420211	0.0676677	5.30102e-10	5	0.0388667	0.0098148	7.49458e-05	5
	rs41312871	9	123733630	C5	Cis	T	C	0.066706	mQTL	cg13567360	9	C5	Methylation	Blood	30514905	Standing height	UKBB	0.0199168	0.00281111	1.39248e-12	-1.20649	0.0538908	5.19119e-111	-0.0165081	0.00244388	1.42993e-11	0.647238	20	-0.0185072	0.00240501	1.41221e-14	7	0.0361025	0.0076348	2.25981e-06	7
	rs149152260	9	123780697	C5	Cis	G	A	0.0819477	mQTL	cg00100804	9	NA	Methylation	Blood	30514905	Standing height	UKBB	0.0180497	0.00261465	5.08979e-12	-1.20066	0.0487353	5.15468e-134	-0.0150331	0.00226155	2.98587e-11	0.202718	20	-0.0129823	0.0020979	6.0849e-10	9	0.0298457	0.00700142	2.01867e-05	9
	rs2519093	9	136141870	ABO	Trans	T	C	0.22136	pQTL	SELE.3470.1.2	1	SELE	Protein	Blood	29875488	Non-cancer illness code, self-reported: pulmonary embolism +/- dvt	UKBB	0.00385354	0.000276049	2.8026e-44	-1.1673	0.025	0	-0.00330124	0.000246828	8.50294e-41	0.0528699	20	-0.00331815	0.000390603	1.98035e-17	17	-0.0488068	0.00582754	5.51342e-17	17
	rs505922	9	136149229	ABO	Trans	T	C	0.576151	pQTL	F8.13499.30.3	23	F8	Protein	Blood	29875488	Blood clot in the leg	UKBB	-0.00628177	0.000358853	0	-0.4772	0.0253225	3.23591e-79	0.0131638	0.00102638	1.18008e-37	0.846517	20	0.0130467	0.00107582	7.57168e-34	5	0.0651456	0.011444	1.2514e-08	6
	rs532436	9	136149830	ABO	Trans	A	G	0.22176	pQTL	SELE.3470.1.2	1	SELE	Protein	Blood	29875488	LDL levels	PMID: 24097068	0.0785	0.0065	4.02e-30	-1.1591	0.025	0	-0.067725	0.00579492	1.4863e-31	0.0715038	20	-0.0631168	0.005417	2.25162e-31	11	-0.0488068	0.00582754	5.51342e-17	17
	rs1061810	11	43877934	HSD17B12	Cis	A	C	0.284062	eQTL	ENSG00000149084	11	HSD17B12	Expression	Blood	bioRxiv 447367	Impedance of whole body	UKBB	-0.0119411	0.00197988	1.62884e-09	-0.716516	0.0084998	0	0.0166655	0.00277027	1.78949e-09	0.108471	20	0.0120979	0.00211719	1.10258e-08	44	-0.0297521	0.00682285	1.29675e-05	44
	rs7117321	11	120239051	ARHGEF12	Cis	C	T	0.402135	mQTL	cg10738003	11	NA	Methylation	Blood	30514905	White blood cell (leukocyte) count	UKBB	0.0153495	0.00243941	3.1314e-10	-1.27809	0.0160835	0	-0.0120097	0.00191461	3.54916e-10	0.26546	20	-0.0115551	0.00195722	3.55083e-09	13	-0.0204877	0.00423921	1.34555e-06	16
	rs56348580	12	121432117	HNF1A	Cis	C	G	0.289638	mQTL	cg04167856	12	C12orf43	Methylation	Blood	30401456	T2D	PMID: 28566273	-0.073	0.013	2.5e-08	-0.0639831	0.00244148	2.23071e-151	1.14093	0.207791	4.00229e-08	0.244768	20	1.06591	0.193932	3.87803e-08	7	0.396036	0.0946982	2.88842e-05	6
	rs7311969	12	124470333	ZNF664;ZNF664-FAM101A	Cis	C	T	0.333333	mQTL	cg25459280	12	ZNF664	Methylation	Blood	30514905	HDL levels	PMID: 24097068	0.0313	0.005	2.302e-09	1.19831	0.0249394	0	0.0261201	0.00420781	5.38209e-10	0.213228	20	0.0269866	0.00416721	9.42271e-11	8	-0.0208209	0.0049381	2.48262e-05	13
	rs12833624	12	124476873	ZNF664;ZNF664-FAM101A	Cis	T	C	0.334316	mQTL	cg25459280	12	ZNF664	Methylation	Blood	30514905	Impedance of arm (right)	UKBB	0.0159921	0.00175654	8.72538e-20	1.19831	0.0249394	0	0.0133455	0.00149193	3.71423e-19	0.0509124	20	0.0130684	0.00160262	3.50922e-16	12	-0.0208209	0.0049381	2.48262e-05	13
	rs12429688	13	33146212	N4BP2L2(dist=33190);PDS5B(dist=14352)	Cis	T	G	0.390681	eQTL	ENSG00000244754	13	N4BP2L2	Expression	Blood	bioRxiv 447367	Sitting height	UKBB	0.0110006	0.00185257	2.88758e-09	0.364001	0.00952825	0	0.0302213	0.00515058	4.42247e-09	0.0580927	20	0.0286347	0.00413961	4.60534e-12	23	-0.0802157	0.0124385	1.12617e-10	23
	rs10149470	14	104017953	TRMT61A(dist=14543);BAG5(dist=4928)	Cis	A	G	0.517303	eQTL	ENSG00000166165	14	CKB	Expression	Blood	bioRxiv 447367	White blood cell (leukocyte) count	UKBB	-0.0164001	0.00238384	6.00821e-12	-0.212854	0.00791377	2.40684e-159	0.0770487	0.01156	2.6445e-11	0.304421	20	0.0756732	0.00780888	3.30361e-22	17	0.0746028	0.0188298	7.43409e-05	18
	rs3204853	15	41689166	NDUFAF1	Cis	A	C	0.25915	mQTL	cg18705301	15	NDUFAF1	Methylation	Blood	30514905	Height	PMID: 25282103	-0.021	0.0033	2.4e-10	-1.40773	0.0162711	0	0.0149176	0.00235053	2.2028e-10	0.0536595	20	0.0156123	0.00247517	2.83501e-10	6	-0.01946	0.00425821	4.87723e-06	18
	rs28421136	15	41693555	NDUFAF1	Cis	A	G	0.261229	mQTL	cg18705301	15	NDUFAF1	Methylation	Blood	30514905	Standing height	UKBB	-0.0127809	0.00188113	1.09029e-11	-1.40773	0.0162711	0	0.00907908	0.0013404	1.25779e-11	0.0563443	20	0.00925464	0.00137239	1.54695e-11	15	-0.01946	0.00425821	4.87723e-06	18
	rs4843062	15	86040137	AKAP13	Cis	T	C	0.414706	mQTL	cg15961780	15	AKAP13	Methylation	Blood	30401456	Height	PMID: 25282103	-0.016	0.0029	2.9e-08	-0.0589848	0.00155574	0	0.271256	0.049683	4.7684e-08	0.0514148	20	0.254062	0.0454258	2.23309e-08	7	-0.355988	0.0868149	4.12183e-05	9
	rs12443906	16	4948936	PPL	Cis	C	T	0.282317	eQTL	ENSG00000067836	16	ROGDI	Expression	Blood	bioRxiv 447367	Height	PMID: 25282103	0.02	0.0034	5.1e-09	0.452812	0.00851807	0	0.0441684	0.00755446	5.01522e-09	0.0956135	20	0.0373524	0.00655799	1.22858e-08	16	-0.0346977	0.00738989	2.66237e-06	56
	rs72793372	16	30718873	SRCAP	Cis	T	C	0.1664	eQTL	ENSG00000196118	16	C16orf93	Expression	Blood	bioRxiv 447367	Impedance of whole body	UKBB	-0.0144267	0.0021418	1.63308e-11	-0.181228	0.0111135	8.80081e-60	0.0796054	0.0127868	4.79758e-10	0.268312	20	0.0764117	0.00920332	1.01838e-16	8	-0.138543	0.0298126	3.36578e-06	8
	rs8052727	16	69965281	WWP2	Cis	T	G	0.283353	mQTL	cg01735503	16	WWP2	Methylation	Blood	30514905	Standing height	UKBB	0.014152	0.00186864	3.644e-14	0.960906	0.0315889	3.07074e-203	0.0147278	0.00200403	1.99579e-13	0.060367	20	0.0165017	0.0020942	3.28049e-15	8	-0.0272262	0.00631503	1.62273e-05	11
	rs2291961	16	69965592	WWP2	Cis	A	G	0.283353	mQTL	cg03549146	16	WWP2	Methylation	Blood	30514905	Standing height	UKBB	0.0141892	0.00186885	3.14598e-14	1.09662	0.0288907	0	0.012939	0.00173795	9.69449e-14	0.0677188	20	0.0176953	0.0017799	2.73911e-23	13	-0.0230147	0.00561319	4.1295e-05	12
	rs7206222	16	69967316	WWP2	Cis	G	A	0.283353	mQTL	cg00158530	16	WWP2	Methylation	Blood	30514905	Standing height	UKBB	0.0141196	0.00187002	4.34635e-14	1.19471	0.0265467	0	0.0118184	0.00158713	9.58974e-14	0.0526648	20	0.017518	0.0016104	1.46689e-27	15	-0.0198171	0.00490599	5.35969e-05	16
	rs2001884	17	17602977	RAI1	Cis	T	A	0.565632	mQTL	cg01246520	17	RAI1	Methylation	Blood	30514905	White blood cell (leukocyte) count	UKBB	0.0150111	0.00237688	2.69672e-10	-0.950418	0.0262163	8.93124e-288	-0.0157942	0.00253854	4.91603e-10	0.060307	20	-0.016324	0.00252464	1.00717e-10	13	-0.0224817	0.00567455	7.43703e-05	13
	rs6502634	17	17955344	GID4	Cis	T	C	0.332085	eQTL	ENSG00000141034	17	GID4	Expression	Blood	bioRxiv 447367	White blood cell (leukocyte) count	UKBB	0.0162427	0.00258947	3.55463e-10	-0.192451	0.00968317	6.72544e-88	-0.0843991	0.0141094	2.20746e-09	0.317955	20	-0.0774205	0.0126676	9.85881e-10	10	-0.152071	0.0292888	2.07911e-07	10
	rs6505162	17	28444183	MIR423	Cis	C	A	0.460588	mQTL	cg11257193	17	NA	Methylation	Blood	30514905	Standing height	UKBB	0.0110218	0.00166288	3.4044e-11	0.887779	0.0278968	3.04464e-222	0.012415	0.00191327	8.64702e-11	0.163854	20	0.0135154	0.00210782	1.43578e-10	5	-0.0277958	0.00614281	6.04154e-06	10
	rs17426174	17	43830938	CRHR1	Cis	C	G	0.192353	mQTL	cg17117718	17	LOC644172	Methylation	Blood	30514905	Sitting height	UKBB	-0.0278244	0.00213018	5.54362e-39	1.51707	0.0218543	0	-0.0183409	0.00142878	1.02109e-37	0.0792411	20	-0.0189672	0.00154959	1.89624e-34	18	0.0187604	0.0046383	5.23978e-05	20
	rs111751251	17	44042951	MAPT	Cis	T	C	0.191991	mQTL	cg24801230	17	NA	Methylation	Blood	30514905	Sitting height	UKBB	-0.0280952	0.00216652	1.89833e-38	-1.59366	0.0181566	0	0.0176294	0.00137422	1.13341e-37	0.276536	20	0.0178743	0.001476	9.35953e-34	18	-0.0180704	0.00445403	4.96888e-05	22
	rs9912450	17	45402208	EFCAB13	Cis	C	T	0.329223	mQTL	cg08085267	17	C17orf57	Methylation	Blood	30514905	Standing height	UKBB	0.0122972	0.00170231	5.06576e-13	0.64831	0.0318081	2.42023e-92	0.0189681	0.00278581	9.83963e-12	0.126231	20	0.0169432	0.00245073	4.72781e-12	9	-0.0309253	0.00798042	0.000106562	6
	rs532154	17	46896364	TTLL6(dist=1895);CALCOCO2(dist=11986)	Cis	G	A	0.393453	mQTL	cg15022609	17	NA	Methylation	Blood	30514905	Impedance of whole body	UKBB	0.011391	0.00181352	3.36448e-10	0.943697	0.0260904	1.78625e-286	0.0120706	0.00195048	6.07252e-10	0.293634	20	0.0129863	0.00200996	1.04023e-10	8	-0.0247847	0.00571175	1.42975e-05	9
	rs318095	17	46974734	ATP5G1(dist=1502);UBE2Z(dist=10997)	Cis	T	C	0.445995	eQTL	ENSG00000159199	17	ATP5G1	Expression	Blood	bioRxiv 447367	Height	PMID: 25282103	0.024	0.0029	1.5e-16	0.274824	0.00781219	4.20383e-271	0.0873285	0.0108403	7.88676e-16	0.0637586	20	0.0799023	0.010179	4.16934e-15	11	-0.0612582	0.0152631	5.98294e-05	25
	rs7412	19	45412079	APOE	Cis	T	C	0.0339105	pQTL	APOE.2937.10.2	19	APOE	Protein	Blood	29875488	Immature reticulocyte fraction	UKBB	-0.0637873	0.00441591	2.78817e-47	-0.7211	0.0447782	2.39888e-58	0.0884583	0.00822646	5.74282e-27	0.058439	20	0.087044	0.00722796	2.1195e-33	5	0.166292	0.0157453	4.50045e-26	5
	rs75627662	19	45413576	APOE	Trans	T	C	0.145057	pQTL	S100A13.7223.60.3	1	S100A13	Protein	Blood	29875488	LDL levels	PMID: 24097068	-0.0813	0.0064	8.489e-33	-1.1934	0.0222	0	0.0681247	0.00551053	4.16252e-35	NA	20	0.252991	0.0161891	4.74616e-55	4	0.0546878	0.00803083	9.77813e-12	15
	rs7260359	19	45814908	CKM	Cis	T	C	0.488411	mQTL	cg12597660	19	CKM	Methylation	Blood	30401456	Lack of education Qualifications	UKBB	0.00544035	0.000858543	2.34979e-10	0.042328	0.00134995	8.27305e-216	0.128528	0.0206932	5.25969e-10	0.187609	20	0.113909	0.0179166	2.04708e-10	7	0.634854	0.122954	2.42563e-07	6
	rs6059655	20	32665748	RALY	Cis	A	G	0.0331754	pQTL	ASIP.5676.54.3	20	ASIP	Protein	Blood	29875488	Impedance of arm (right)	UKBB	0.0193306	0.00275552	2.29983e-12	0.936	0.0393	2.23868e-125	0.0206524	0.00306898	1.70388e-11	0.725571	20	0.0251016	0.00193644	1.99062e-38	20	-0.0356281	0.00673256	1.21045e-07	20
	rs6142101	20	32697845	EIF2S2	Cis	G	A	0.368547	eQTL	ENSG00000125977	20	EIF2S2	Expression	Blood	bioRxiv 447367	Impedance of arm (left)	UKBB	0.0124507	0.00169431	2.00808e-13	-0.272165	0.00878254	7.51348e-211	-0.0457469	0.00639795	8.66185e-13	0.669598	20	-0.0402736	0.00481983	6.49827e-17	21	0.0649868	0.0164715	7.96651e-05	22
	rs6059919	20	33151545	PIGU	Cis	G	T	0.138033	eQTL	ENSG00000101460	20	MAP1LC3A	Expression	Blood	bioRxiv 447367	Impedance of arm (right)	UKBB	0.0121624	0.00216537	1.94706e-08	-0.582393	0.0103008	0	-0.0208835	0.00373636	2.28035e-08	0.0569141	20	-0.0386283	0.00327304	3.81306e-32	26	0.0437796	0.0100618	1.35475e-05	26
	rs17093027	20	34319118	RBM39	Cis	T	A	0.114118	eQTL	ENSG00000214078	20	CPNE1	Expression	Blood	bioRxiv 447367	Impedance of whole body	UKBB	-0.0169873	0.00299433	1.40284e-08	-1.22812	0.0108237	0	0.013832	0.00244119	1.46103e-08	0.0578544	20	0.0141662	0.00184377	1.55075e-14	43	-0.0250899	0.00580852	1.56377e-05	48
