# Supplementary material for: Convergence of biomarkers and risk factor trait loci of coronary artery disease at 3p21.31 and HLA region
Source: NPJ Genom Med. 2021 Feb 11;6:12. doi: 10.1038/s41525-021-00174-z (PMC7878768; doi:10.1038/s41525-021-00174-z)
Supplement: Supplementary file 5 — Supplementary Data 4 [file 41525_2021_174_MOESM5_ESM.xlsx]

## Sheet: Supplementary Data 4
	Supplementary Data 4. Summary association statistics for SNPs that are used as an instrument to examine the effect of a biomarker on a risk factor
	Exposure		Outcome		SNP	A1 (Reference allele)	A2	B (Biomarker)	SE (Biomarker)	B (Trait)	SE (Trait)
	Biomarker	Source	Rik factor	Source
	cg13852303	PMID: 30514905	Height	PMID: 25282103	rs12119598	T	C	0.261064	0.0478021	0.0034	0.005
	cg13852303	PMID: 30514905	Height	PMID: 25282103	rs12742985	A	G	0.19977	0.0340484	-0.004	0.0033
	cg13852303	PMID: 30514905	Height	PMID: 25282103	rs16824158	G	C	0.48679	0.0849875	-0.039	0.026
	cg13852303	PMID: 30514905	Height	PMID: 25282103	rs4653297	C	T	-0.256512	0.0326511	0.0075	0.0054
	cg13852303	PMID: 30514905	Height	PMID: 25282103	rs4653328	T	A	0.20338	0.0351301	-0.0074	0.0033
	cg13852303	PMID: 30514905	Height	PMID: 25282103	rs7544462	C	A	1.12466	0.0535962	-0.032	0.0053
	cg18187658	PMID: 30514905	TG levels	PMID: 24097068	rs10779837	T	C	0.381065	0.0486848	0.0111	0.0067
	cg18187658	PMID: 30514905	TG levels	PMID: 24097068	rs11122275	A	G	-0.245858	0.0432509	-0.0108	0.0056
	cg18187658	PMID: 30514905	TG levels	PMID: 24097068	rs2144296	G	A	-0.269017	0.0325835	-0.0135	0.0061
	cg18187658	PMID: 30514905	TG levels	PMID: 24097068	rs4846913	C	A	0.835318	0.0293066	0.0444	0.0046
	cg18187658	PMID: 30514905	TG levels	PMID: 24097068	rs55637646	T	C	0.24112	0.0372483	0.0154	0.0053
	cg18187658	PMID: 30514905	TG levels	PMID: 24097068	rs72651070	G	C	0.573682	0.101507	0.0129	0.0149
	cg13852303	PMID: 30514905	Standing height	UKBB	rs138643189	T	C	1.12466	0.0535962	-0.0238855	0.00296209
	cg13852303	PMID: 30514905	Standing height	UKBB	rs139363209	C	T	1.04586	0.121496	-0.0223495	0.0063595
	cg13852303	PMID: 30514905	Standing height	UKBB	rs189715296	A	G	1.15421	0.134171	-0.0158449	0.0067967
	cg13852303	PMID: 30514905	Standing height	UKBB	rs2019918	T	C	-0.259083	0.0326857	0.00443705	0.00165747
	cg13852303	PMID: 30514905	Standing height	UKBB	rs4548403	T	C	-0.226995	0.0379822	0.00462429	0.00197465
	cg13852303	PMID: 30514905	Standing height	UKBB	rs56351114	A	C	0.20844	0.0353887	-0.00502284	0.00180346
	cg13852303	PMID: 30514905	Standing height	UKBB	rs672207	T	C	-0.203993	0.0326166	-0.000387918	0.00165898
	cg05202204	PMID: 30514905	Standing height	UKBB	rs11211085	A	G	0.393486	0.0357061	-0.00645214	0.00196589
	cg05202204	PMID: 30514905	Standing height	UKBB	rs12404717	C	T	0.282988	0.0433484	0.00113363	0.00216549
	cg05202204	PMID: 30514905	Standing height	UKBB	rs140199039	C	T	0.289637	0.0419668	-0.0106251	0.00202414
	cg05202204	PMID: 30514905	Standing height	UKBB	rs4360494	G	C	-0.808616	0.0297598	0.0166982	0.00166166
	cg05202204	PMID: 30514905	Standing height	UKBB	rs4634868	A	G	-0.314542	0.0392909	0.00475772	0.00198092
	cg05202204	PMID: 30514905	Standing height	UKBB	rs6686264	T	A	-0.207881	0.0343794	0.00202915	0.00175674
	cg05202204	PMID: 30514905	Standing height	UKBB	rs77526379	C	T	0.443109	0.0717834	-0.00148899	0.0040612
	cg09847153	PMID: 30401456	Standing height	UKBB	rs12074120	G	T	-0.0412422	0.00580749	0.0068687	0.00182937
	cg09847153	PMID: 30401456	Standing height	UKBB	rs35655346	T	C	-0.0521509	0.00726162	0.00684931	0.00242705
	cg09847153	PMID: 30401456	Standing height	UKBB	rs537320	A	G	0.0542489	0.00898836	-0.00275742	0.00301867
	cg09847153	PMID: 30401456	Standing height	UKBB	rs557538	G	A	-0.0563386	0.00548075	0.00979497	0.00178009
	cg09847153	PMID: 30401456	Standing height	UKBB	rs61776719	C	A	-0.128072	0.00400084	0.0169152	0.00165854
	GRN.4992.49.1	PMID: 29875488	HDL levels	PMID: 24097068	rs112172017	A	G	-0.4741	0.0663711	0.0205	0.0128
	GRN.4992.49.1	PMID: 29875488	HDL levels	PMID: 24097068	rs115049444	C	T	-0.724	0.106008	0.0565	0.0244
	GRN.4992.49.1	PMID: 29875488	HDL levels	PMID: 24097068	rs12239854	G	A	0.2428	0.0339155	-0.0045	0.005
	GRN.4992.49.1	PMID: 29875488	HDL levels	PMID: 24097068	rs1337247	A	C	-0.2398	0.0343234	0.0164	0.0056
	GRN.4992.49.1	PMID: 29875488	HDL levels	PMID: 24097068	rs4746094	C	A	-0.2159	0.0331012	0.0148	0.0064
	GRN.4992.49.1	PMID: 29875488	HDL levels	PMID: 24097068	rs4747199	T	C	-0.2365	0.0272733	0.0022	0.0053
	GRN.4992.49.1	PMID: 29875488	HDL levels	PMID: 24097068	rs646776	C	T	-0.8254	0.0266	0.034	0.0041
	GRN.4992.49.1	PMID: 29875488	HDL levels	PMID: 24097068	rs683182	T	C	-0.2324	0.0298374	0.0079	0.0043
	GRN.4992.49.1	PMID: 29875488	HDL levels	PMID: 24097068	rs7068317	A	G	0.2044	0.0274362	-0.0072	0.0056
	GRN.4992.49.1	PMID: 29875488	HDL levels	PMID: 24097068	rs72703203	A	G	-0.5137	0.0601563	0.022	0.0136
	GRN.4992.49.1	PMID: 29875488	HDL levels	PMID: 24097068	rs8056814	A	G	-0.2763	0.0432637	0.0086	0.0075
	ENSG00000183520	bioRxiv 447367	Standing height	UKBB	rs111809578	A	G	0.341424	0.0215201	0.000448459	0.00438273
	ENSG00000183520	bioRxiv 447367	Standing height	UKBB	rs11211085	A	G	-0.0952397	0.0108491	-0.00645214	0.00196589
	ENSG00000183520	bioRxiv 447367	Standing height	UKBB	rs113399157	G	A	-0.166383	0.0140317	-0.00928313	0.00275386
	ENSG00000183520	bioRxiv 447367	Standing height	UKBB	rs114784934	T	C	0.207565	0.0373292	0.0142625	0.00531512
	ENSG00000183520	bioRxiv 447367	Standing height	UKBB	rs116791499	T	G	0.153223	0.0220369	0.00144068	0.00455472
	ENSG00000183520	bioRxiv 447367	Standing height	UKBB	rs12124692	T	C	-0.128661	0.021516	0.00082458	0.00395095
	ENSG00000183520	bioRxiv 447367	Standing height	UKBB	rs12404717	C	T	-0.0703845	0.0104811	0.00113363	0.00216549
	ENSG00000183520	bioRxiv 447367	Standing height	UKBB	rs28411352	T	C	0.0637814	0.00927757	0.000955587	0.0018708
	ENSG00000183520	bioRxiv 447367	Standing height	UKBB	rs34404566	A	G	-0.0569987	0.00905547	0.00099202	0.00166337
	ENSG00000183520	bioRxiv 447367	Standing height	UKBB	rs4360494	G	C	0.241517	0.00803537	0.0166982	0.00166166
	ENSG00000183520	bioRxiv 447367	Standing height	UKBB	rs4634868	A	G	0.123705	0.0103104	0.00475772	0.00198092
	ENSG00000183520	bioRxiv 447367	Standing height	UKBB	rs55695553	T	C	0.082929	0.0119933	0.0117337	0.00265385
	ENSG00000183520	bioRxiv 447367	Standing height	UKBB	rs6686264	T	A	0.0468102	0.00856577	0.00202915	0.00175674
	ENSG00000183520	bioRxiv 447367	Standing height	UKBB	rs71642614	T	C	0.15016	0.0255479	0.0101294	0.00455021
	ENSG00000183520	bioRxiv 447367	Standing height	UKBB	rs77135104	A	G	0.18854	0.0326668	0.00962675	0.00568884
	ENSG00000183520	bioRxiv 447367	Standing height	UKBB	rs77526379	C	T	-0.153105	0.0231809	-0.00148899	0.0040612
	ENSG00000183520	bioRxiv 447367	Standing height	UKBB	rs79481430	G	A	0.172782	0.0299916	-0.00357308	0.00496339
	cg19405842	PMID: 30514905	Standing height	UKBB	rs10910050	A	C	-0.259747	0.0365295	-0.00725719	0.00189294
	cg19405842	PMID: 30514905	Standing height	UKBB	rs2480714	G	T	-0.492798	0.0347019	-0.00508592	0.00182152
	cg19405842	PMID: 30514905	Standing height	UKBB	rs2645064	G	A	-0.187515	0.0326552	0.000406114	0.00165882
	cg19405842	PMID: 30514905	Standing height	UKBB	rs2840533	C	T	0.228603	0.0398533	0.00363976	0.00206156
	cg19405842	PMID: 30514905	Standing height	UKBB	rs3107125	A	G	0.847105	0.0629877	0.00426256	0.00332784
	cg19405842	PMID: 30514905	Standing height	UKBB	rs3128334	G	A	1.29086	0.0190014	0.0138784	0.00171347
	cg19405842	PMID: 30514905	Standing height	UKBB	rs35797206	A	G	-0.480448	0.0429083	-0.00458507	0.00216078
	cg19405842	PMID: 30514905	Standing height	UKBB	rs61775450	A	T	-0.568158	0.0438349	-0.00543308	0.00222523
	cg19405842	PMID: 30514905	Standing height	UKBB	rs6677807	T	C	0.223887	0.0339732	0.00483882	0.00177739
	cg19405842	PMID: 30514905	Standing height	UKBB	rs72643476	A	G	0.302506	0.0431941	0.00641309	0.00222603
	ENSG00000212541	bioRxiv 447367	Sitting height	UKBB	rs11211085	A	G	-0.226623	0.0230899	-0.00471112	0.00212126
	ENSG00000212541	bioRxiv 447367	Sitting height	UKBB	rs11264072	A	G	-0.195187	0.0272996	-0.00215819	0.00234798
	ENSG00000212541	bioRxiv 447367	Sitting height	UKBB	rs114157359	G	A	0.643912	0.104545	0.00641412	0.00689168
	ENSG00000212541	bioRxiv 447367	Sitting height	UKBB	rs114784934	T	C	0.668276	0.0919502	0.010823	0.00573604
	ENSG00000212541	bioRxiv 447367	Sitting height	UKBB	rs138394937	T	C	0.785275	0.0910633	0.00773847	0.00726368
	ENSG00000212541	bioRxiv 447367	Sitting height	UKBB	rs17465826	G	T	0.410272	0.0590574	0.00694734	0.00434132
	ENSG00000212541	bioRxiv 447367	Sitting height	UKBB	rs28507204	A	C	0.790807	0.0308953	0.00732696	0.00261941
	ENSG00000212541	bioRxiv 447367	Sitting height	UKBB	rs41267343	A	G	-0.295153	0.0529232	-0.00407962	0.00402637
	ENSG00000212541	bioRxiv 447367	Sitting height	UKBB	rs41268247	T	G	-0.409086	0.0578869	-0.00257235	0.00469924
	ENSG00000212541	bioRxiv 447367	Sitting height	UKBB	rs41302748	G	A	0.185513	0.0317508	0.00146836	0.00268562
	ENSG00000212541	bioRxiv 447367	Sitting height	UKBB	rs61776719	C	A	0.526913	0.0193611	0.0170082	0.00178977
	ENSG00000212541	bioRxiv 447367	Sitting height	UKBB	rs6699887	A	G	0.152927	0.024875	0.00444247	0.00214599
	ENSG00000212541	bioRxiv 447367	Sitting height	UKBB	rs74065715	G	A	0.224985	0.0392754	0.00189308	0.00331949
	ENSG00000212541	bioRxiv 447367	Sitting height	UKBB	rs77532933	T	C	-0.268755	0.0396008	-0.0122524	0.00298272
	ENSG00000212541	bioRxiv 447367	Sitting height	UKBB	rs9728947	A	C	-0.358706	0.0280274	-0.0119493	0.00245206
	cg03043243	PMID: 30401456	Height	PMID: 25282103	rs13016705	A	G	-0.0367658	0.00593068	-0.003	0.0032
	cg03043243	PMID: 30401456	Height	PMID: 25282103	rs2884028	C	A	-0.0525993	0.00638548	-0.0002	0.0037
	cg03043243	PMID: 30401456	Height	PMID: 25282103	rs6433312	G	A	-0.0614258	0.0105326	0.0005	0.005
	cg03043243	PMID: 30401456	Height	PMID: 25282103	rs6722670	G	A	-0.204972	0.00187476	0.023	0.0033
	cg03043243	PMID: 30401456	Height	PMID: 25282103	rs7585194	A	C	-0.044484	0.00613509	0.0099	0.0033
	cg03043243	PMID: 30401456	Height	PMID: 25282103	rs7605645	A	C	0.0608168	0.00742693	-0.012	0.0041
	cg07274523	PMID: 30514905	Intelligence	PMID: 29942086	rs1264191	T	C	0.240879	0.041835	-0.00498257	0.00366635
	cg07274523	PMID: 30514905	Intelligence	PMID: 29942086	rs146958887	A	G	-0.370762	0.0679307	0.0144218	0.00559852
	cg07274523	PMID: 30514905	Intelligence	PMID: 29942086	rs2526386	C	T	0.243897	0.0431056	-0.00783845	0.0037703
	cg07274523	PMID: 30514905	Intelligence	PMID: 29942086	rs34293138	C	T	-0.688309	0.0337708	0.0307614	0.00295158
	cg07274523	PMID: 30514905	Intelligence	PMID: 29942086	rs73072383	C	T	-0.420551	0.0743367	0.015642	0.00649314
	cg21612339	PMID: 30514905	Fluid intelligence score	UKBB	rs111873781	T	C	0.397183	0.0508681	-0.0345938	0.0136955
	cg21612339	PMID: 30514905	Fluid intelligence score	UKBB	rs12629788	C	T	-0.232256	0.0323214	0.0100651	0.0086481
	cg21612339	PMID: 30514905	Fluid intelligence score	UKBB	rs13066140	C	T	-0.492477	0.0548636	0.0284398	0.0135504
	cg21612339	PMID: 30514905	Fluid intelligence score	UKBB	rs13068288	T	A	-0.224984	0.0352742	-0.00578823	0.00948313
	cg21612339	PMID: 30514905	Fluid intelligence score	UKBB	rs143756010	T	C	0.497793	0.0892123	-0.00351221	0.0211348
	cg21612339	PMID: 30514905	Fluid intelligence score	UKBB	rs4688739	A	G	-0.441766	0.0515389	0.0477736	0.0141987
	cg21612339	PMID: 30514905	Fluid intelligence score	UKBB	rs55786114	T	C	0.569182	0.0648807	-0.0450544	0.0164706
	cg21612339	PMID: 30514905	Fluid intelligence score	UKBB	rs62262525	A	G	0.537116	0.0578381	-0.0385217	0.0156747
	cg21612339	PMID: 30514905	Fluid intelligence score	UKBB	rs6809431	G	A	0.96688	0.0266824	-0.0690399	0.00858463
	cg21612339	PMID: 30514905	Fluid intelligence score	UKBB	rs73074821	G	C	-0.46311	0.0768156	0.0311415	0.0207938
	cg21612339	PMID: 30514905	Fluid intelligence score	UKBB	rs73077200	T	C	-0.512748	0.0577488	0.0434941	0.0147134
	cg21612339	PMID: 30514905	Fluid intelligence score	UKBB	rs73079014	T	C	-0.597008	0.0504549	0.0383415	0.0129075
	cg21612339	PMID: 30514905	Fluid intelligence score	UKBB	rs74976288	T	G	0.49963	0.0665154	-0.0149733	0.0173972
	cg21612339	PMID: 30514905	Fluid intelligence score	UKBB	rs77580539	T	C	0.465301	0.0777638	-0.0435418	0.0194427
	cg21612339	PMID: 30514905	Fluid intelligence score	UKBB	rs9834639	T	G	-0.379277	0.0621816	0.040817	0.0166744
	cg21612339	PMID: 30514905	Fluid intelligence score	UKBB	rs9839484	C	A	0.316769	0.0395193	-0.0197008	0.0108223
	cg06313718	PMID: 30514905	Time spend outdoors in summer	UKBB	rs115594777	G	A	-0.398003	0.0644758	-0.00272496	0.00435102
	cg06313718	PMID: 30514905	Time spend outdoors in summer	UKBB	rs11714840	C	G	0.209601	0.034535	0.00142558	0.00224207
	cg06313718	PMID: 30514905	Time spend outdoors in summer	UKBB	rs11920441	C	T	0.245183	0.0347324	-0.000206782	0.00225445
	cg06313718	PMID: 30514905	Time spend outdoors in summer	UKBB	rs140067854	G	T	-0.381032	0.0617527	-0.00176236	0.00413365
	cg06313718	PMID: 30514905	Time spend outdoors in summer	UKBB	rs146958887	A	G	-0.462076	0.0680782	-0.0141511	0.00454309
	cg06313718	PMID: 30514905	Time spend outdoors in summer	UKBB	rs2282756	A	G	0.274158	0.0423331	0.0054347	0.00318205
	cg06313718	PMID: 30514905	Time spend outdoors in summer	UKBB	rs34591495	T	C	0.277992	0.0462384	0.00781852	0.0030603
	cg06313718	PMID: 30514905	Time spend outdoors in summer	UKBB	rs62262061	A	G	0.220501	0.0395084	0.0107058	0.00263126
	cg06313718	PMID: 30514905	Time spend outdoors in summer	UKBB	rs73072366	T	C	-0.403933	0.0708333	-0.0170629	0.00499806
	cg06313718	PMID: 30514905	Time spend outdoors in summer	UKBB	rs73831575	C	A	-0.386906	0.0643885	-0.0135935	0.00461857
	cg06313718	PMID: 30514905	Time spend outdoors in summer	UKBB	rs7611358	C	T	0.27242	0.036978	0.00440454	0.00253059
	cg06313718	PMID: 30514905	Time spend outdoors in summer	UKBB	rs7640031	C	G	-0.461445	0.0744209	-0.0096971	0.00483169
	cg06313718	PMID: 30514905	Time spend outdoors in summer	UKBB	rs77629332	T	C	-0.787461	0.121773	-0.0235455	0.00832717
	cg06313718	PMID: 30514905	Time spend outdoors in summer	UKBB	rs9823546	A	T	-0.782518	0.0335052	-0.0175176	0.00235333
	ENSG00000004534	bioRxiv 447367	Intelligence	PMID: 29942086	rs111873781	T	C	-0.502386	0.01496	-0.0143661	0.00463423
	ENSG00000004534	bioRxiv 447367	Intelligence	PMID: 29942086	rs112017743	C	T	-0.458438	0.0177806	-0.0214422	0.00578582
	ENSG00000004534	bioRxiv 447367	Intelligence	PMID: 29942086	rs112040988	A	G	0.416831	0.0338755	0.0155849	0.00771911
	ENSG00000004534	bioRxiv 447367	Intelligence	PMID: 29942086	rs112269639	A	G	-0.486141	0.027204	-0.00578225	0.00886848
	ENSG00000004534	bioRxiv 447367	Intelligence	PMID: 29942086	rs112271582	T	C	-0.322828	0.0204185	-0.0167143	0.00634319
	ENSG00000004534	bioRxiv 447367	Intelligence	PMID: 29942086	rs113603579	T	G	0.40431	0.0355356	0.00427005	0.0114786
	ENSG00000004534	bioRxiv 447367	Intelligence	PMID: 29942086	rs114693518	T	C	0.52959	0.0867357	0.00471679	0.022249
	ENSG00000004534	bioRxiv 447367	Intelligence	PMID: 29942086	rs115258642	T	C	0.41699	0.0288966	0.0125305	0.00801695
	ENSG00000004534	bioRxiv 447367	Intelligence	PMID: 29942086	rs115435316	A	G	-0.370506	0.0274331	-0.00714872	0.0079342
	ENSG00000004534	bioRxiv 447367	Intelligence	PMID: 29942086	rs115770773	C	T	-0.419278	0.0145015	-0.0208853	0.00455513
	ENSG00000004534	bioRxiv 447367	Intelligence	PMID: 29942086	rs116375541	A	G	0.337549	0.0402774	-0.0212276	0.0155059
	ENSG00000004534	bioRxiv 447367	Intelligence	PMID: 29942086	rs13066140	C	T	0.420512	0.0160706	0.0221469	0.00466152
	ENSG00000004534	bioRxiv 447367	Intelligence	PMID: 29942086	rs13090990	T	C	-0.495054	0.0294626	-0.00627539	0.00837836
	ENSG00000004534	bioRxiv 447367	Intelligence	PMID: 29942086	rs137989594	T	C	0.415582	0.0485357	0.0145128	0.0117039
	ENSG00000004534	bioRxiv 447367	Intelligence	PMID: 29942086	rs138056152	T	C	-0.421556	0.0683412	0.0300214	0.0183281
	ENSG00000004534	bioRxiv 447367	Intelligence	PMID: 29942086	rs138446255	A	G	-0.50487	0.0222926	-0.0225427	0.00651147
	ENSG00000004534	bioRxiv 447367	Intelligence	PMID: 29942086	rs138736131	T	G	0.475455	0.0189871	0.0142302	0.00546685
	ENSG00000004534	bioRxiv 447367	Intelligence	PMID: 29942086	rs139256602	A	G	-0.366822	0.0580617	-0.00713615	0.0170314
	ENSG00000004534	bioRxiv 447367	Intelligence	PMID: 29942086	rs140195698	T	C	0.446119	0.0336897	0.0371566	0.00866121
	ENSG00000004534	bioRxiv 447367	Intelligence	PMID: 29942086	rs140796186	A	G	0.562894	0.0462792	-0.00688067	0.0123753
	ENSG00000004534	bioRxiv 447367	Intelligence	PMID: 29942086	rs141938556	A	G	-0.515344	0.036255	-0.0305436	0.0120156
	ENSG00000004534	bioRxiv 447367	Intelligence	PMID: 29942086	rs142316462	G	A	0.468336	0.0257212	-0.00610647	0.00829684
	ENSG00000004534	bioRxiv 447367	Intelligence	PMID: 29942086	rs143050036	T	C	0.531363	0.0147205	0.00697524	0.00462242
	ENSG00000004534	bioRxiv 447367	Intelligence	PMID: 29942086	rs143845105	G	A	-0.549311	0.0717772	-0.0119357	0.0153811
	ENSG00000004534	bioRxiv 447367	Intelligence	PMID: 29942086	rs144581771	A	G	-0.629237	0.0754789	-0.0164157	0.0200681
	ENSG00000004534	bioRxiv 447367	Intelligence	PMID: 29942086	rs146714917	C	T	0.526998	0.0750795	0.0104946	0.0128768
	ENSG00000004534	bioRxiv 447367	Intelligence	PMID: 29942086	rs148742320	A	G	-0.398032	0.0347584	-0.014552	0.00860049
	ENSG00000004534	bioRxiv 447367	Intelligence	PMID: 29942086	rs150845673	T	C	0.523212	0.029774	0.0196214	0.00781731
	ENSG00000004534	bioRxiv 447367	Intelligence	PMID: 29942086	rs17659990	T	C	-0.284818	0.0280063	-0.016848	0.00823059
	ENSG00000004534	bioRxiv 447367	Intelligence	PMID: 29942086	rs187049861	A	C	0.562583	0.0298614	0.00675179	0.00829459
	ENSG00000004534	bioRxiv 447367	Intelligence	PMID: 29942086	rs191325945	A	G	-0.435724	0.0697628	0.012891	0.0179791
	ENSG00000004534	bioRxiv 447367	Intelligence	PMID: 29942086	rs2125364	A	G	-0.228717	0.0136347	-0.00998724	0.00445461
	ENSG00000004534	bioRxiv 447367	Intelligence	PMID: 29942086	rs2245365	A	C	0.754537	0.00740638	0.0262913	0.00272619
	ENSG00000004534	bioRxiv 447367	Intelligence	PMID: 29942086	rs2526392	T	C	-0.419575	0.0142608	-0.00588179	0.00437308
	ENSG00000004534	bioRxiv 447367	Intelligence	PMID: 29942086	rs34539806	A	G	0.388721	0.0488061	0.0104898	0.0103246
	ENSG00000004534	bioRxiv 447367	Intelligence	PMID: 29942086	rs34646335	C	T	0.327387	0.0217092	0.00372758	0.00686478
	ENSG00000004534	bioRxiv 447367	Intelligence	PMID: 29942086	rs34691305	A	G	-0.458805	0.0259816	-0.0069233	0.00820296
	ENSG00000004534	bioRxiv 447367	Intelligence	PMID: 29942086	rs57704135	C	T	0.54426	0.0316404	-0.00284532	0.0138122
	ENSG00000004534	bioRxiv 447367	Intelligence	PMID: 29942086	rs66793762	C	T	0.13286	0.0102519	0.00258261	0.00327743
	ENSG00000004534	bioRxiv 447367	Intelligence	PMID: 29942086	rs73079046	T	G	0.436251	0.0204713	0.0287593	0.00582055
	ENSG00000004534	bioRxiv 447367	Intelligence	PMID: 29942086	rs73085212	T	C	0.448577	0.0242322	0.0136551	0.00756935
	ENSG00000004534	bioRxiv 447367	Intelligence	PMID: 29942086	rs73086963	T	C	0.308093	0.0306627	0.024794	0.0118859
	ENSG00000004534	bioRxiv 447367	Intelligence	PMID: 29942086	rs74685087	T	C	-0.655299	0.0797143	-0.0284245	0.0170003
	ENSG00000004534	bioRxiv 447367	Intelligence	PMID: 29942086	rs74966608	G	A	-0.433517	0.0389608	-0.0209967	0.00903082
	ENSG00000004534	bioRxiv 447367	Intelligence	PMID: 29942086	rs75277930	A	G	-0.264189	0.0327908	-0.00918749	0.00922439
	ENSG00000004534	bioRxiv 447367	Intelligence	PMID: 29942086	rs77325548	G	A	-0.419829	0.0598901	-0.00881433	0.0146175
	ENSG00000004534	bioRxiv 447367	Intelligence	PMID: 29942086	rs9282597	T	C	0.53211	0.0554582	-0.00828437	0.0134269
	ENSG00000173960	bioRxiv 447367	White blood cell (leukocyte) count	UKBB	rs115882967	A	G	-0.212819	0.0288881	-0.00648757	0.00700171
	ENSG00000173960	bioRxiv 447367	White blood cell (leukocyte) count	UKBB	rs115920087	A	C	-0.201356	0.0236934	0.00258513	0.0059078
	ENSG00000173960	bioRxiv 447367	White blood cell (leukocyte) count	UKBB	rs11678258	G	T	-0.175944	0.0244775	-0.0112289	0.00748324
	ENSG00000173960	bioRxiv 447367	White blood cell (leukocyte) count	UKBB	rs11691864	A	G	-0.191643	0.0156884	-0.011518	0.00440773
	ENSG00000173960	bioRxiv 447367	White blood cell (leukocyte) count	UKBB	rs13009955	T	C	-0.100006	0.00883294	-0.0101798	0.00257378
	ENSG00000173960	bioRxiv 447367	White blood cell (leukocyte) count	UKBB	rs13010837	C	T	-0.205135	0.0285513	-0.000957392	0.00708776
	ENSG00000173960	bioRxiv 447367	White blood cell (leukocyte) count	UKBB	rs139445801	C	T	-0.187405	0.0225355	-0.0142048	0.00595138
	ENSG00000173960	bioRxiv 447367	White blood cell (leukocyte) count	UKBB	rs142996307	G	A	0.271565	0.0339583	-0.00809562	0.0097427
	ENSG00000173960	bioRxiv 447367	White blood cell (leukocyte) count	UKBB	rs143566853	A	G	-0.305803	0.0488441	-0.00518715	0.00874991
	ENSG00000173960	bioRxiv 447367	White blood cell (leukocyte) count	UKBB	rs148253350	A	G	-0.207015	0.0309227	-0.00669989	0.00827287
	ENSG00000173960	bioRxiv 447367	White blood cell (leukocyte) count	UKBB	rs148854383	T	C	0.150088	0.0203405	0.00722928	0.00607244
	ENSG00000173960	bioRxiv 447367	White blood cell (leukocyte) count	UKBB	rs192632957	A	G	0.573725	0.0960016	0.0535658	0.0111713
	ENSG00000173960	bioRxiv 447367	White blood cell (leukocyte) count	UKBB	rs35400241	G	A	-0.0933003	0.0159188	-0.0100608	0.00446845
	ENSG00000173960	bioRxiv 447367	White blood cell (leukocyte) count	UKBB	rs562786	T	C	0.0704914	0.00817159	0.00138757	0.0024822
	ENSG00000173960	bioRxiv 447367	White blood cell (leukocyte) count	UKBB	rs57568311	T	C	-0.16868	0.0101745	-0.0130113	0.00292467
	ENSG00000173960	bioRxiv 447367	White blood cell (leukocyte) count	UKBB	rs58048722	C	T	0.0509057	0.00798646	0.00605438	0.00237851
	ENSG00000173960	bioRxiv 447367	White blood cell (leukocyte) count	UKBB	rs58441032	A	G	0.145812	0.0251521	-0.00157876	0.00382646
	ENSG00000173960	bioRxiv 447367	White blood cell (leukocyte) count	UKBB	rs59595124	C	T	0.0688505	0.0107784	0.000257261	0.00315864
	ENSG00000173960	bioRxiv 447367	White blood cell (leukocyte) count	UKBB	rs62127274	A	G	-0.155708	0.027712	-0.0112521	0.00696722
	ENSG00000173960	bioRxiv 447367	White blood cell (leukocyte) count	UKBB	rs62139962	A	G	-0.211532	0.027825	0.00622768	0.00670804
	ENSG00000173960	bioRxiv 447367	White blood cell (leukocyte) count	UKBB	rs62140840	T	C	-0.0957025	0.0127369	-0.00463438	0.00367777
	ENSG00000173960	bioRxiv 447367	White blood cell (leukocyte) count	UKBB	rs6719830	C	T	-0.304825	0.00777734	-0.0137375	0.00239272
	ENSG00000173960	bioRxiv 447367	White blood cell (leukocyte) count	UKBB	rs72781637	C	T	-0.21147	0.017205	-0.00381936	0.00455515
	ENSG00000173960	bioRxiv 447367	White blood cell (leukocyte) count	UKBB	rs72786275	T	C	0.233688	0.025309	0.0222411	0.00768388
	ENSG00000173960	bioRxiv 447367	White blood cell (leukocyte) count	UKBB	rs74397222	C	T	-0.212354	0.0220674	-0.015763	0.0056976
	ENSG00000173960	bioRxiv 447367	White blood cell (leukocyte) count	UKBB	rs74881064	A	G	-0.201479	0.0245995	-0.00157004	0.0063356
	ENSG00000173960	bioRxiv 447367	White blood cell (leukocyte) count	UKBB	rs7584316	A	C	-0.0822975	0.0101977	0.00168841	0.00282211
	ENSG00000173960	bioRxiv 447367	White blood cell (leukocyte) count	UKBB	rs78890483	T	C	-0.27226	0.0393621	0.002542	0.00985503
	ENSG00000173960	bioRxiv 447367	White blood cell (leukocyte) count	UKBB	rs78907697	T	C	0.214247	0.0223365	0.0148687	0.00702522
	ENSG00000173960	bioRxiv 447367	White blood cell (leukocyte) count	UKBB	rs79979418	A	G	-0.172432	0.0254911	-0.0168902	0.00715063
	ENSG00000064989	bioRxiv 447367	White blood cell (leukocyte) count	UKBB	rs115467773	T	G	-0.167176	0.0197235	-0.00803523	0.0054011
	ENSG00000064989	bioRxiv 447367	White blood cell (leukocyte) count	UKBB	rs12474518	A	T	0.0619071	0.00973903	0.00221973	0.00310085
	ENSG00000064989	bioRxiv 447367	White blood cell (leukocyte) count	UKBB	rs12999247	T	A	0.0653831	0.00931198	0.00188037	0.00275595
	ENSG00000064989	bioRxiv 447367	White blood cell (leukocyte) count	UKBB	rs17366895	A	C	0.123326	0.0127757	0.00923836	0.0037815
	ENSG00000064989	bioRxiv 447367	White blood cell (leukocyte) count	UKBB	rs59054017	A	G	0.0847815	0.0124763	0.00428539	0.00368522
	ENSG00000064989	bioRxiv 447367	White blood cell (leukocyte) count	UKBB	rs62173501	T	C	-0.151132	0.022754	-0.0128689	0.00606227
	ENSG00000064989	bioRxiv 447367	White blood cell (leukocyte) count	UKBB	rs62182875	G	A	0.0729197	0.0124068	0.00209456	0.0037251
	ENSG00000064989	bioRxiv 447367	White blood cell (leukocyte) count	UKBB	rs6434223	C	A	0.0719531	0.0118022	0.00889343	0.00378663
	ENSG00000064989	bioRxiv 447367	White blood cell (leukocyte) count	UKBB	rs71432473	A	G	0.120018	0.0097493	0.00178919	0.00285425
	ENSG00000064989	bioRxiv 447367	White blood cell (leukocyte) count	UKBB	rs72903038	G	A	0.154339	0.0244223	-0.000838678	0.00544126
	ENSG00000064989	bioRxiv 447367	White blood cell (leukocyte) count	UKBB	rs74484435	T	G	0.147907	0.0195133	0.00686047	0.00498786
	ENSG00000064989	bioRxiv 447367	White blood cell (leukocyte) count	UKBB	rs7589470	G	A	-0.0548768	0.00808129	-0.0028845	0.00242827
	ENSG00000064989	bioRxiv 447367	White blood cell (leukocyte) count	UKBB	rs77730022	G	C	-0.18944	0.0278407	-0.00571082	0.00770461
	ENSG00000064989	bioRxiv 447367	White blood cell (leukocyte) count	UKBB	rs79934539	A	G	-0.114526	0.0137833	-0.00274031	0.00421263
	ENSG00000064989	bioRxiv 447367	White blood cell (leukocyte) count	UKBB	rs8176580	C	T	-0.212398	0.00845333	-0.0168985	0.00261619
	ENSG00000164062	bioRxiv 447367	Time spend outdoors in summer	UKBB	rs1076872	A	G	-0.143285	0.00972332	-0.00082765	0.00230348
	ENSG00000164062	bioRxiv 447367	Time spend outdoors in summer	UKBB	rs113011189	T	C	-0.126349	0.0197002	0.0147128	0.00375945
	ENSG00000164062	bioRxiv 447367	Time spend outdoors in summer	UKBB	rs114852929	A	G	0.488757	0.0523295	-0.00258791	0.00902873
	ENSG00000164062	bioRxiv 447367	Time spend outdoors in summer	UKBB	rs11718165	G	A	0.305245	0.0094074	-0.0174572	0.00235318
	ENSG00000164062	bioRxiv 447367	Time spend outdoors in summer	UKBB	rs13090990	T	C	-0.175925	0.029614	0.000649391	0.00631208
	ENSG00000164062	bioRxiv 447367	Time spend outdoors in summer	UKBB	rs139928512	A	G	0.281645	0.0435443	-0.0191231	0.00802259
	ENSG00000164062	bioRxiv 447367	Time spend outdoors in summer	UKBB	rs140844720	T	C	0.293543	0.0291456	-0.0147185	0.00560057
	ENSG00000164062	bioRxiv 447367	Time spend outdoors in summer	UKBB	rs143026203	A	G	-0.183778	0.0286349	-0.00901352	0.00655722
	ENSG00000164062	bioRxiv 447367	Time spend outdoors in summer	UKBB	rs146958887	A	G	0.296381	0.0191969	-0.0141511	0.00454309
	ENSG00000164062	bioRxiv 447367	Time spend outdoors in summer	UKBB	rs148834251	C	T	0.429191	0.0330972	-0.0207628	0.00653371
	ENSG00000164062	bioRxiv 447367	Time spend outdoors in summer	UKBB	rs150399044	A	G	0.183581	0.0268683	-0.00937614	0.00644791
	ENSG00000164062	bioRxiv 447367	Time spend outdoors in summer	UKBB	rs188981727	A	G	0.75555	0.115372	-0.00432326	0.00960683
	ENSG00000164062	bioRxiv 447367	Time spend outdoors in summer	UKBB	rs190735221	A	G	-0.224831	0.0405745	-0.00287581	0.00986294
	ENSG00000164062	bioRxiv 447367	Time spend outdoors in summer	UKBB	rs190848966	A	C	0.269069	0.0252941	-0.0150563	0.00567856
	ENSG00000164062	bioRxiv 447367	Time spend outdoors in summer	UKBB	rs1961527	G	A	-0.170595	0.0114132	0.00290677	0.00283935
	ENSG00000164062	bioRxiv 447367	Time spend outdoors in summer	UKBB	rs73079004	C	G	0.201399	0.0200166	-0.0150905	0.0045
	ENSG00000164062	bioRxiv 447367	Time spend outdoors in summer	UKBB	rs76298543	C	T	-0.196027	0.0308821	0.0133953	0.0087858
	STOM.8261.51.3	PMID: 29875488	Time spent watching television (TV)	UKBB	rs114953223	G	A	-0.356	0.0582008	-0.0200044	0.00426019
	STOM.8261.51.3	PMID: 29875488	Time spent watching television (TV)	UKBB	rs116624293	G	A	-0.4631	0.0616848	-0.0096348	0.00469797
	STOM.8261.51.3	PMID: 29875488	Time spent watching television (TV)	UKBB	rs6770670	C	T	-0.4734	0.0255217	-0.018914	0.00196269
	STOM.8261.51.3	PMID: 29875488	Time spent watching television (TV)	UKBB	rs73079004	C	G	-0.3178	0.0506639	-0.0109804	0.00375226
	STOM.8261.51.3	PMID: 29875488	Time spent watching television (TV)	UKBB	rs7611358	C	T	0.1773	0.0287624	0.00536906	0.00210392
	ENSG00000182179	bioRxiv 447367	Education Qualifications: None of the above	UKBB	rs112634398	G	A	-0.340394	0.0213598	0.00834674	0.0020807
	ENSG00000182179	bioRxiv 447367	Education Qualifications: None of the above	UKBB	rs113011189	T	C	-0.398442	0.0177186	0.00643943	0.00150195
	ENSG00000182179	bioRxiv 447367	Education Qualifications: None of the above	UKBB	rs114508808	A	G	0.266233	0.0401268	-0.00349307	0.00334958
	ENSG00000182179	bioRxiv 447367	Education Qualifications: None of the above	UKBB	rs115475663	A	G	-0.347167	0.0553219	-0.00359194	0.00353987
	ENSG00000182179	bioRxiv 447367	Education Qualifications: None of the above	UKBB	rs115561554	A	G	0.232887	0.042001	-0.0070548	0.00404835
	ENSG00000182179	bioRxiv 447367	Education Qualifications: None of the above	UKBB	rs116346390	A	C	-0.387353	0.0501052	0.0025469	0.00413121
	ENSG00000182179	bioRxiv 447367	Education Qualifications: None of the above	UKBB	rs116375541	A	G	0.248387	0.0360137	0.00184212	0.00368392
	ENSG00000182179	bioRxiv 447367	Education Qualifications: None of the above	UKBB	rs116656374	T	G	-0.358334	0.023853	0.00795636	0.00224571
	ENSG00000182179	bioRxiv 447367	Education Qualifications: None of the above	UKBB	rs12629788	C	T	0.0740066	0.0095923	-0.000912523	0.000860735
	ENSG00000182179	bioRxiv 447367	Education Qualifications: None of the above	UKBB	rs140195698	T	C	0.385863	0.0294885	-0.00442289	0.00252953
	ENSG00000182179	bioRxiv 447367	Education Qualifications: None of the above	UKBB	rs140543125	A	G	0.331981	0.0367943	-0.00842626	0.0031879
	ENSG00000182179	bioRxiv 447367	Education Qualifications: None of the above	UKBB	rs141834977	A	G	-0.30209	0.0414356	0.00693509	0.00247767
	ENSG00000182179	bioRxiv 447367	Education Qualifications: None of the above	UKBB	rs142690032	A	G	-0.374005	0.0501347	-0.00397124	0.00344909
	ENSG00000182179	bioRxiv 447367	Education Qualifications: None of the above	UKBB	rs144790640	A	C	0.351427	0.0225011	-0.000928728	0.00265954
	ENSG00000182179	bioRxiv 447367	Education Qualifications: None of the above	UKBB	rs146535205	C	T	0.244868	0.0393526	-0.00411264	0.00288245
	ENSG00000182179	bioRxiv 447367	Education Qualifications: None of the above	UKBB	rs148834251	C	T	0.330778	0.0300521	-0.00368416	0.00261287
	ENSG00000182179	bioRxiv 447367	Education Qualifications: None of the above	UKBB	rs150426469	T	C	0.342312	0.0430224	-0.0105162	0.0022975
	ENSG00000182179	bioRxiv 447367	Education Qualifications: None of the above	UKBB	rs150429489	T	C	0.31061	0.0134838	-0.00257168	0.00141609
	ENSG00000182179	bioRxiv 447367	Education Qualifications: None of the above	UKBB	rs17659990	T	C	-0.151735	0.0254529	0.00504458	0.00230286
	ENSG00000182179	bioRxiv 447367	Education Qualifications: None of the above	UKBB	rs182210511	T	C	0.356788	0.0293871	-0.00015939	0.00289457
	ENSG00000182179	bioRxiv 447367	Education Qualifications: None of the above	UKBB	rs2230593	T	C	-0.410015	0.0170861	0.0077195	0.00165009
	ENSG00000182179	bioRxiv 447367	Education Qualifications: None of the above	UKBB	rs2282752	C	G	-0.205856	0.0119596	0.00181043	0.0012208
	ENSG00000182179	bioRxiv 447367	Education Qualifications: None of the above	UKBB	rs36116071	G	A	0.316083	0.0182618	-0.00338924	0.00181007
	ENSG00000182179	bioRxiv 447367	Education Qualifications: None of the above	UKBB	rs41291728	A	G	0.342871	0.0315064	-0.0103493	0.00253639
	ENSG00000182179	bioRxiv 447367	Education Qualifications: None of the above	UKBB	rs41291734	T	C	-0.39058	0.0251491	0.00904798	0.00231909
	ENSG00000182179	bioRxiv 447367	Education Qualifications: None of the above	UKBB	rs62259531	T	C	-0.338424	0.0173187	-0.000376731	0.00167095
	ENSG00000182179	bioRxiv 447367	Education Qualifications: None of the above	UKBB	rs73079046	T	G	0.304414	0.0188044	-0.00269389	0.00181403
	ENSG00000182179	bioRxiv 447367	Education Qualifications: None of the above	UKBB	rs73079076	A	C	0.322422	0.0133561	-0.00138789	0.00138246
	ENSG00000182179	bioRxiv 447367	Education Qualifications: None of the above	UKBB	rs73082903	A	G	0.261308	0.021209	-0.00437364	0.00173854
	ENSG00000182179	bioRxiv 447367	Education Qualifications: None of the above	UKBB	rs73086963	T	C	0.277161	0.0272769	-0.00296524	0.00296739
	ENSG00000182179	bioRxiv 447367	Education Qualifications: None of the above	UKBB	rs7374277	T	C	-0.582424	0.00732751	0.00658416	0.000855066
	ENSG00000182179	bioRxiv 447367	Education Qualifications: None of the above	UKBB	rs7433888	C	T	-0.343327	0.0375476	-2.64405e-05	0.0028586
	ENSG00000182179	bioRxiv 447367	Education Qualifications: None of the above	UKBB	rs75277930	A	G	-0.400117	0.0295923	0.00151278	0.00245991
	ENSG00000182179	bioRxiv 447367	Education Qualifications: None of the above	UKBB	rs76298543	C	T	-0.199041	0.0274147	0.00650303	0.00350856
	ENSG00000182179	bioRxiv 447367	Education Qualifications: None of the above	UKBB	rs76331936	A	G	0.404835	0.0316367	-0.0035946	0.00362034
	ENSG00000182179	bioRxiv 447367	Education Qualifications: None of the above	UKBB	rs77580539	T	C	-0.368662	0.0200307	0.00458551	0.00193335
	ENSG00000182179	bioRxiv 447367	Education Qualifications: None of the above	UKBB	rs79448908	A	G	0.297492	0.0299258	-0.000935496	0.00263993
	ENSG00000182179	bioRxiv 447367	Education Qualifications: None of the above	UKBB	rs9311447	T	C	-0.237336	0.0357456	0.0012432	0.00275356
	ENSG00000182179	bioRxiv 447367	Education Qualifications: None of the above	UKBB	rs9682667	T	C	0.14114	0.0104941	-0.00353779	0.000964549
	ENSG00000182179	bioRxiv 447367	Education Qualifications: None of the above	UKBB	rs9831648	G	T	-0.207092	0.00948805	0.00475844	0.00102427
	cg21178254	PMID: 30514905	Standing height	UKBB	rs115169062	T	G	-0.607633	0.0896279	-0.0164118	0.00574458
	cg21178254	PMID: 30514905	Standing height	UKBB	rs138859050	T	G	-0.73322	0.114406	-0.0028321	0.00546369
	cg21178254	PMID: 30514905	Standing height	UKBB	rs183027350	T	C	-0.797519	0.130617	-0.0295283	0.00642117
	cg21178254	PMID: 30514905	Standing height	UKBB	rs344042	A	T	-0.37902	0.0515487	-0.0082422	0.00267119
	cg21178254	PMID: 30514905	Standing height	UKBB	rs62274156	T	C	-0.95928	0.0333452	-0.017102	0.00190442
	cg21178254	PMID: 30514905	Standing height	UKBB	rs73156762	T	G	0.324546	0.0417132	0.00055319	0.00207319
	cg21178254	PMID: 30514905	Standing height	UKBB	rs894643	A	G	0.200527	0.0360854	0.00443949	0.00188745
	cg21178254	PMID: 30514905	Standing height	UKBB	rs9840556	C	T	0.245281	0.0362517	0.00718538	0.00184499
	cg20892840	PMID: 30514905	Standing height	UKBB	rs116020858	T	G	-0.678662	0.115566	0.000935946	0.00597965
	cg20892840	PMID: 30514905	Standing height	UKBB	rs4371471	G	A	-0.93396	0.033941	-0.0170797	0.00190426
	cg20892840	PMID: 30514905	Standing height	UKBB	rs59689193	A	C	-0.407378	0.0590268	-0.0108663	0.00305713
	cg20892840	PMID: 30514905	Standing height	UKBB	rs7650743	T	C	-0.585595	0.0887089	-0.0138291	0.00520607
	cg20892840	PMID: 30514905	Standing height	UKBB	rs9845182	G	A	0.30072	0.0517119	0.00232506	0.00268923
	cg10727673	PMID: 30514905	Standing height	UKBB	rs11916892	G	A	0.214484	0.0349657	0.00527909	0.00170292
	cg10727673	PMID: 30514905	Standing height	UKBB	rs188460966	G	T	0.634405	0.109151	0.00967302	0.00629422
	cg10727673	PMID: 30514905	Standing height	UKBB	rs4549230	T	C	0.405753	0.0721595	0.00276292	0.00351312
	cg10727673	PMID: 30514905	Standing height	UKBB	rs61790790	A	C	0.700279	0.0704646	0.0109116	0.00325792
	cg10727673	PMID: 30514905	Standing height	UKBB	rs6439670	C	T	0.814745	0.0321367	0.0137821	0.00177607
	cg10727673	PMID: 30514905	Standing height	UKBB	rs75961187	A	G	0.604432	0.0916211	-0.00158526	0.00524695
	cg10727673	PMID: 30514905	Standing height	UKBB	rs76701987	T	C	0.236455	0.0332663	0.00280205	0.00168645
	cg10727673	PMID: 30514905	Standing height	UKBB	rs78930792	A	G	0.69159	0.0974713	0.0247301	0.00531494
	cg15507776	PMID: 30514905	White blood cell (leukocyte) count	UKBB	rs116323751	C	T	-0.812458	0.100834	-0.0178309	0.0081558
	cg15507776	PMID: 30514905	White blood cell (leukocyte) count	UKBB	rs116443776	G	A	0.35136	0.0569293	0.00694621	0.00413768
	cg15507776	PMID: 30514905	White blood cell (leukocyte) count	UKBB	rs12330441	G	T	0.350383	0.0632639	0.00904135	0.00478748
	cg15507776	PMID: 30514905	White blood cell (leukocyte) count	UKBB	rs138032108	G	A	-0.265598	0.0406571	-0.00649579	0.00290492
	cg15507776	PMID: 30514905	White blood cell (leukocyte) count	UKBB	rs141221830	C	T	-0.726154	0.0844507	-0.0114905	0.00544903
	cg15507776	PMID: 30514905	White blood cell (leukocyte) count	UKBB	rs143518585	C	T	-0.730356	0.110894	-0.0124148	0.00769566
	cg15507776	PMID: 30514905	White blood cell (leukocyte) count	UKBB	rs1805300	A	G	-1.11794	0.0258164	-0.0174809	0.00256193
	cg15507776	PMID: 30514905	White blood cell (leukocyte) count	UKBB	rs34421305	T	C	0.429275	0.0545867	0.00476619	0.00421853
	cg15507776	PMID: 30514905	White blood cell (leukocyte) count	UKBB	rs61790791	C	T	-0.771159	0.0719219	-0.0206002	0.0046686
	cg15507776	PMID: 30514905	White blood cell (leukocyte) count	UKBB	rs73216957	C	G	-0.691914	0.084084	-0.00726717	0.00591117
	cg15507776	PMID: 30514905	White blood cell (leukocyte) count	UKBB	rs7340584	A	G	0.308376	0.0490628	0.00333259	0.00369657
	cg15507776	PMID: 30514905	White blood cell (leukocyte) count	UKBB	rs75268054	C	G	-0.880334	0.107622	-0.0146551	0.0083019
	cg15507776	PMID: 30514905	White blood cell (leukocyte) count	UKBB	rs75961187	A	G	-0.900856	0.0902287	-0.00765569	0.00756652
	cg15507776	PMID: 30514905	White blood cell (leukocyte) count	UKBB	rs77203258	C	T	0.394095	0.0592182	0.0092916	0.00444183
	cg15507776	PMID: 30514905	White blood cell (leukocyte) count	UKBB	rs77568377	C	T	-0.848806	0.121542	-0.00512575	0.00771862
	cg15507776	PMID: 30514905	White blood cell (leukocyte) count	UKBB	rs78930792	A	G	-0.84055	0.0965652	-0.0061289	0.00766506
	cg15507776	PMID: 30514905	White blood cell (leukocyte) count	UKBB	rs900816	T	G	0.383515	0.0436803	0.00443086	0.00322718
	cg15507776	PMID: 30514905	White blood cell (leukocyte) count	UKBB	rs9852843	C	T	-0.320783	0.0449295	-0.00683619	0.0028872
	cg15507776	PMID: 30514905	White blood cell (leukocyte) count	UKBB	rs9853147	G	C	0.391692	0.0565667	0.000129487	0.00459601
	cg15507776	PMID: 30514905	White blood cell (leukocyte) count	UKBB	rs9873767	T	C	0.267751	0.0376717	0.00737924	0.00276706
	cg24601522	PMID: 30514905	Standing height	UKBB	rs114480919	A	G	-0.756228	0.067633	-0.0190588	0.00397999
	cg24601522	PMID: 30514905	Standing height	UKBB	rs13126960	G	T	0.380825	0.0592363	0.00748991	0.00296448
	cg24601522	PMID: 30514905	Standing height	UKBB	rs184774622	T	C	-1.05387	0.153834	-0.00878086	0.00783288
	cg24601522	PMID: 30514905	Standing height	UKBB	rs3129317	G	A	-0.572584	0.0331282	-0.0111452	0.001743
	cg24601522	PMID: 30514905	Standing height	UKBB	rs6839180	T	G	-0.629635	0.104762	0.00686554	0.00717531
	cg05623727	PMID: 30514905	Age completed full time education	UKBB	rs1061474	T	C	0.610324	0.0318326	-0.0146242	0.00226091
	cg05623727	PMID: 30514905	Age completed full time education	UKBB	rs11711814	G	T	-0.327625	0.0572648	0.00350035	0.00385223
	cg05623727	PMID: 30514905	Age completed full time education	UKBB	rs2624842	C	A	0.275173	0.0497506	0.00154412	0.00335105
	cg05623727	PMID: 30514905	Age completed full time education	UKBB	rs35124980	A	G	-0.405019	0.0593501	0.0163574	0.00449842
	cg05623727	PMID: 30514905	Age completed full time education	UKBB	rs4688739	A	G	-0.341792	0.0518058	0.00159629	0.00371586
	cg05623727	PMID: 30514905	Age completed full time education	UKBB	rs55786114	T	C	0.363236	0.0651546	-0.0135429	0.00427847
	cg05623727	PMID: 30514905	Age completed full time education	UKBB	rs71325001	C	G	-0.36991	0.0552867	0.0184748	0.00370075
	cg05623727	PMID: 30514905	Age completed full time education	UKBB	rs74976288	T	G	0.396921	0.0669067	-0.00946022	0.00450756
	cg22156842	PMID: 30514905	Standing height	UKBB	rs61790790	A	C	0.670544	0.0711778	0.0109116	0.00325792
	cg22156842	PMID: 30514905	Standing height	UKBB	rs75961187	A	G	0.582127	0.091815	-0.00158526	0.00524695
	cg22156842	PMID: 30514905	Standing height	UKBB	rs77568377	C	T	0.734599	0.121787	0.0079392	0.00535726
	cg22156842	PMID: 30514905	Standing height	UKBB	rs78930792	A	G	0.534612	0.0977891	0.0247301	0.00531494
	cg22156842	PMID: 30514905	Standing height	UKBB	rs9289518	A	G	0.697545	0.033042	0.0137784	0.0017761
	ENSG00000087274	bioRxiv 447367	Education Qualifications: None of the above	UKBB	rs113674085	G	A	0.13611	0.024758	-0.00453989	0.00261433
	ENSG00000087274	bioRxiv 447367	Education Qualifications: None of the above	UKBB	rs138706278	C	A	0.188568	0.0330069	-0.00359435	0.00303483
	ENSG00000087274	bioRxiv 447367	Education Qualifications: None of the above	UKBB	rs182821	A	T	-0.0830512	0.012948	0.000704313	0.00124941
	ENSG00000087274	bioRxiv 447367	Education Qualifications: None of the above	UKBB	rs2798282	A	G	0.0625021	0.00888015	-0.00367326	0.000944561
	ENSG00000087274	bioRxiv 447367	Education Qualifications: None of the above	UKBB	rs28696693	G	A	-0.217661	0.0245125	0.00187715	0.00261617
	ENSG00000087274	bioRxiv 447367	Education Qualifications: None of the above	UKBB	rs6819310	C	T	0.154157	0.00876051	-0.00617767	0.000950009
	ENSG00000087274	bioRxiv 447367	Education Qualifications: None of the above	UKBB	rs79649118	T	C	0.14094	0.0205578	-0.0021719	0.00236677
	cg27406070	PMID: 30514905	Height	PMID: 25282103	rs12196939	A	G	-0.330183	0.0466321	-0.004	0.0045
	cg27406070	PMID: 30514905	Height	PMID: 25282103	rs2517910	A	C	0.362192	0.0316255	0.012	0.003
	cg27406070	PMID: 30514905	Height	PMID: 25282103	rs3870968	T	G	-1.67175	0.0584412	-0.043	0.0063
	cg27406070	PMID: 30514905	Height	PMID: 25282103	rs4713216	G	A	0.282427	0.0329397	0.0032	0.0029
	cg25459280	PMID: 30514905	HDL levels	PMID: 24097068	rs10846592	G	A	0.37493	0.0395726	0.024	0.006
	cg25459280	PMID: 30514905	HDL levels	PMID: 24097068	rs12578256	A	T	-0.23187	0.0411043	0.0075	0.007
	cg25459280	PMID: 30514905	HDL levels	PMID: 24097068	rs1716375	C	G	0.800052	0.0950292	0.0058	0.0141
	cg25459280	PMID: 30514905	HDL levels	PMID: 24097068	rs372201	C	T	-0.242059	0.0421612	-0.0154	0.0059
	cg25459280	PMID: 30514905	HDL levels	PMID: 24097068	rs4930731	G	A	-0.391144	0.0332296	-0.0174	0.0035
	cg25459280	PMID: 30514905	HDL levels	PMID: 24097068	rs7133910	C	T	0.302149	0.0467793	0.0016	0.0077
	cg25459280	PMID: 30514905	HDL levels	PMID: 24097068	rs7311969	C	T	1.19831	0.0249394	0.0313	0.005
	cg25459280	PMID: 30514905	HDL levels	PMID: 24097068	rs7975815	G	A	0.621223	0.106004	0.0359	0.0179
	cg27406070	PMID: 30514905	Standing height	UKBB	rs114099463	T	C	-0.637515	0.0775986	-0.0109334	0.00390895
	cg27406070	PMID: 30514905	Standing height	UKBB	rs114481494	G	A	-1.05548	0.128365	-0.00412956	0.0062047
	cg27406070	PMID: 30514905	Standing height	UKBB	rs114681175	C	T	-1.16092	0.130449	-0.00878158	0.00649374
	cg27406070	PMID: 30514905	Standing height	UKBB	rs115056485	C	T	-1.45707	0.152973	-0.0111888	0.0046391
	cg27406070	PMID: 30514905	Standing height	UKBB	rs115440940	C	A	-1.97357	0.0546498	-0.0298456	0.00446192
	cg27406070	PMID: 30514905	Standing height	UKBB	rs12196939	A	G	-0.330183	0.0466321	-0.0092924	0.00235875
	cg27406070	PMID: 30514905	Standing height	UKBB	rs144258653	A	C	-0.874303	0.153832	-0.0123032	0.00734129
	cg27406070	PMID: 30514905	Standing height	UKBB	rs144734171	T	C	-0.950835	0.151314	-0.00444083	0.00815699
	cg27406070	PMID: 30514905	Standing height	UKBB	rs2531806	A	C	0.298728	0.0327403	0.001146	0.00165085
	cg27406070	PMID: 30514905	Standing height	UKBB	rs416571	A	G	0.316087	0.0325387	0.00802126	0.00165617
	cg27406070	PMID: 30514905	Standing height	UKBB	rs45458699	T	C	-1.60117	0.113807	-0.0393451	0.00746169
	cg27406070	PMID: 30514905	Standing height	UKBB	rs6925143	C	G	-1.48087	0.0862654	-0.0210999	0.00438243
	cg17812751	PMID: 30514905	Sitting height	UKBB	rs16844401	A	G	0.413043	0.0685721	-0.0175826	0.00360554
	cg17812751	PMID: 30514905	Sitting height	UKBB	rs2344209	A	G	0.733857	0.0451303	-0.016062	0.00256995
	cg17812751	PMID: 30514905	Sitting height	UKBB	rs2858026	T	C	-0.238089	0.0341747	0.00590682	0.00192296
	cg17812751	PMID: 30514905	Sitting height	UKBB	rs731450	C	T	-0.245659	0.0345514	0.00489801	0.00188673
	cg17812751	PMID: 30514905	Sitting height	UKBB	rs762862	C	G	0.205424	0.0360399	-0.00492742	0.0019148
	cg15961780	PMID: 30401456	Height	PMID: 25282103	rs11073500	A	C	0.0235128	0.00281525	0.0033	0.0035
	cg15961780	PMID: 30401456	Height	PMID: 25282103	rs11632132	T	C	0.0240163	0.00389724	0.0019	0.0052
	cg15961780	PMID: 30401456	Height	PMID: 25282103	rs12148727	A	T	0.0254104	0.00411714	0.0071	0.0052
	cg15961780	PMID: 30401456	Height	PMID: 25282103	rs4503747	A	G	-0.0400578	0.00436173	-0.012	0.0057
	cg15961780	PMID: 30401456	Height	PMID: 25282103	rs4843062	T	C	-0.0589848	0.00155574	-0.016	0.0029
	cg15961780	PMID: 30401456	Height	PMID: 25282103	rs8037726	A	G	-0.0190502	0.00297432	0.0009	0.0036
	cg15961780	PMID: 30401456	Height	PMID: 25282103	rs9920027	C	G	-0.0151684	0.00258956	-0.013	0.0033
	cg18705301	PMID: 30514905	Height	PMID: 25282103	rs11630901	C	T	0.386041	0.0428631	-0.0003	0.0039
	cg18705301	PMID: 30514905	Height	PMID: 25282103	rs12441495	C	G	0.406593	0.0501791	0.011	0.0051
	cg18705301	PMID: 30514905	Height	PMID: 25282103	rs16971806	G	A	0.490508	0.0752694	0.017	0.0064
	cg18705301	PMID: 30514905	Height	PMID: 25282103	rs2616	G	A	-0.456181	0.0357084	-0.012	0.0034
	cg18705301	PMID: 30514905	Height	PMID: 25282103	rs3204853	A	C	-1.40773	0.0162711	-0.021	0.0033
	cg18705301	PMID: 30514905	Height	PMID: 25282103	rs643875	T	C	-0.446002	0.0399587	-0.008	0.0037
	cg15837308	PMID: 30514905	Standing height	UKBB	rs114567049	A	G	-0.512789	0.0408057	-0.0123345	0.00202313
	cg15837308	PMID: 30514905	Standing height	UKBB	rs141477400	C	T	-0.419194	0.0494724	-0.0290685	0.00253106
	cg15837308	PMID: 30514905	Standing height	UKBB	rs148571474	T	C	-0.906174	0.109737	-0.0381301	0.00529208
	cg15837308	PMID: 30514905	Standing height	UKBB	rs149094175	C	G	-0.524853	0.0758521	-0.026612	0.00378282
	cg15837308	PMID: 30514905	Standing height	UKBB	rs241427	A	G	0.29221	0.0340395	0.00817127	0.00173976
	cg15837308	PMID: 30514905	Standing height	UKBB	rs28732099	A	G	-0.409866	0.0699744	-0.0204204	0.00364293
	cg15837308	PMID: 30514905	Standing height	UKBB	rs9271772	G	A	0.38352	0.0390197	0.022066	0.00214345
	cg10738003	PMID: 30514905	White blood cell (leukocyte) count	UKBB	rs11606047	G	A	-0.418823	0.0620794	0.000437706	0.00485194
	cg10738003	PMID: 30514905	White blood cell (leukocyte) count	UKBB	rs117443199	G	T	-0.796213	0.126945	0.0180242	0.00848201
	cg10738003	PMID: 30514905	White blood cell (leukocyte) count	UKBB	rs1317814	G	A	0.190367	0.0341322	-0.000793965	0.00250064
	cg10738003	PMID: 30514905	White blood cell (leukocyte) count	UKBB	rs1790477	A	G	0.287805	0.0524158	-0.00442651	0.00388871
	cg10738003	PMID: 30514905	White blood cell (leukocyte) count	UKBB	rs191717996	G	A	0.694478	0.112359	-0.0165166	0.00768796
	cg10738003	PMID: 30514905	White blood cell (leukocyte) count	UKBB	rs2247168	C	T	0.35576	0.0334329	-0.00346365	0.00247999
	cg10738003	PMID: 30514905	White blood cell (leukocyte) count	UKBB	rs35659242	G	T	-0.764678	0.0659731	0.00806012	0.00561875
	cg10738003	PMID: 30514905	White blood cell (leukocyte) count	UKBB	rs56023268	T	G	0.40221	0.0680508	-0.00126999	0.00478503
	cg10738003	PMID: 30514905	White blood cell (leukocyte) count	UKBB	rs61898762	G	T	0.601571	0.0754652	-0.0108481	0.0059552
	cg10738003	PMID: 30514905	White blood cell (leukocyte) count	UKBB	rs633223	A	G	0.194365	0.032262	0.00372667	0.00241101
	cg10738003	PMID: 30514905	White blood cell (leukocyte) count	UKBB	rs7117321	C	T	-1.27809	0.0160835	0.0153495	0.00243941
	cg10738003	PMID: 30514905	White blood cell (leukocyte) count	UKBB	rs76739743	G	A	0.561762	0.0603184	-0.00566762	0.00483396
	cg10738003	PMID: 30514905	White blood cell (leukocyte) count	UKBB	rs896694	A	C	0.289948	0.032397	-0.00398815	0.00239825
	cg03202060	PMID: 30514905	Standing height	UKBB	rs115674093	G	T	-0.57683	0.0930264	0.000399665	0.00475711
	cg03202060	PMID: 30514905	Standing height	UKBB	rs140932748	T	A	-1.0248	0.155984	0.0193063	0.00879722
	cg03202060	PMID: 30514905	Standing height	UKBB	rs28464365	C	T	-0.827429	0.0786368	0.00256908	0.00402132
	cg03202060	PMID: 30514905	Standing height	UKBB	rs3130603	A	C	-0.289572	0.0432564	0.00148557	0.00222659
	cg03202060	PMID: 30514905	Standing height	UKBB	rs3130922	A	G	-0.434228	0.0331277	0.00873687	0.00175647
	cg03202060	PMID: 30514905	Standing height	UKBB	rs3819721	A	G	0.248889	0.0375938	-0.00814059	0.00190477
	cg03202060	PMID: 30514905	Standing height	UKBB	rs477515	A	G	0.58832	0.0324067	-0.0119408	0.00173423
	cg03202060	PMID: 30514905	Standing height	UKBB	rs580962	C	T	-0.212501	0.0332032	0.000424834	0.00167396
	cg03202060	PMID: 30514905	Standing height	UKBB	rs9270785	T	C	-0.556453	0.0320337	0.00983594	0.00184209
	cg03202060	PMID: 30514905	Standing height	UKBB	rs9274579	A	G	-1.27554	0.0251021	0.0195391	0.00194494
	cg19117063	PMID: 30514905	White blood cell (leukocyte) count	UKBB	rs114408539	A	G	-0.826861	0.0877561	0.0289203	0.00589709
	cg19117063	PMID: 30514905	White blood cell (leukocyte) count	UKBB	rs115602986	T	C	-1.51111	0.0464132	0.049347	0.00372974
	cg19117063	PMID: 30514905	White blood cell (leukocyte) count	UKBB	rs116454630	A	T	-1.5911	0.0359783	0.045041	0.00336884
	cg19117063	PMID: 30514905	White blood cell (leukocyte) count	UKBB	rs11753831	A	G	-0.405584	0.062292	0.0202536	0.00427674
	cg19117063	PMID: 30514905	White blood cell (leukocyte) count	UKBB	rs144118870	G	A	-0.697065	0.099411	0.00702914	0.00806765
	cg19117063	PMID: 30514905	White blood cell (leukocyte) count	UKBB	rs148571474	T	C	-1.81241	0.104531	0.0597308	0.00762885
	cg19117063	PMID: 30514905	White blood cell (leukocyte) count	UKBB	rs149094175	C	G	-1.19007	0.0726284	0.024179	0.00545674
	cg19117063	PMID: 30514905	White blood cell (leukocyte) count	UKBB	rs2242955	A	G	-0.47386	0.0524259	0.0267378	0.00372879
	cg19117063	PMID: 30514905	White blood cell (leukocyte) count	UKBB	rs34665982	T	C	-0.349722	0.0319176	0.012946	0.00240022
	cg19117063	PMID: 30514905	White blood cell (leukocyte) count	UKBB	rs3819717	C	T	0.194486	0.0328049	-0.0106623	0.00239781
	cg11720950	PMID: 30514905	Standing height	UKBB	rs28366341	C	G	-0.282863	0.0328374	-0.0136583	0.00167826
	cg11720950	PMID: 30514905	Standing height	UKBB	rs3095299	T	C	0.223046	0.0358484	0.0124336	0.00191233
	cg11720950	PMID: 30514905	Standing height	UKBB	rs4148871	A	G	0.219291	0.0394714	0.00364298	0.00202482
	cg11720950	PMID: 30514905	Standing height	UKBB	rs9271421	T	C	0.868832	0.0420016	0.029526	0.00233388
	cg12597660	PMID: 30401456	Education Qualifications: None of the above	UKBB	rs10419090	A	C	0.0187435	0.00213903	-0.000739782	0.00100293
	cg12597660	PMID: 30401456	Education Qualifications: None of the above	UKBB	rs12981145	G	C	-0.0135974	0.0017827	-0.000763221	0.000861003
	cg12597660	PMID: 30401456	Education Qualifications: None of the above	UKBB	rs2006133	T	G	-0.0132755	0.00212117	-0.00144242	0.00104333
	cg12597660	PMID: 30401456	Education Qualifications: None of the above	UKBB	rs238411	T	C	-0.0136002	0.00193059	-0.000967699	0.000965046
	cg12597660	PMID: 30401456	Education Qualifications: None of the above	UKBB	rs4399645	T	C	0.0109444	0.00188572	0.000332814	0.000876422
	cg12597660	PMID: 30401456	Education Qualifications: None of the above	UKBB	rs4803813	A	G	0.0382343	0.00281082	0.00504023	0.00125838
	cg12597660	PMID: 30401456	Education Qualifications: None of the above	UKBB	rs7260359	T	C	0.042328	0.00134995	0.00544035	0.000858543
	cg25459280	PMID: 30514905	Impedance of arm (right)	UKBB	rs10846568	A	G	0.312806	0.0321411	0.00154883	0.00167148
	cg25459280	PMID: 30514905	Impedance of arm (right)	UKBB	rs117904296	G	A	0.812086	0.112859	0.00860151	0.00647858
	cg25459280	PMID: 30514905	Impedance of arm (right)	UKBB	rs12578256	A	T	-0.23187	0.0411043	-0.00948583	0.00209853
	cg25459280	PMID: 30514905	Impedance of arm (right)	UKBB	rs12833624	T	C	1.19831	0.0249394	0.0159921	0.00175654
	cg25459280	PMID: 30514905	Impedance of arm (right)	UKBB	rs139817539	G	C	0.592016	0.106363	0.0128979	0.00493072
	cg25459280	PMID: 30514905	Impedance of arm (right)	UKBB	rs34261269	A	G	0.813729	0.0947835	0.0171321	0.00464071
	cg25459280	PMID: 30514905	Impedance of arm (right)	UKBB	rs34682942	A	G	-0.356293	0.0560636	-0.00973317	0.00290405
	cg25459280	PMID: 30514905	Impedance of arm (right)	UKBB	rs394854	A	G	-0.244263	0.0423425	-0.00435312	0.00204847
	cg25459280	PMID: 30514905	Impedance of arm (right)	UKBB	rs4522275	C	T	0.223574	0.033304	-0.000901855	0.00170806
	cg25459280	PMID: 30514905	Impedance of arm (right)	UKBB	rs4930731	G	A	-0.391144	0.0332296	-0.00370787	0.00170304
	cg25459280	PMID: 30514905	Impedance of arm (right)	UKBB	rs74873602	A	G	0.889517	0.0933356	0.0055286	0.0048997
	cg25459280	PMID: 30514905	Impedance of arm (right)	UKBB	rs79843620	C	T	0.89157	0.106832	0.000943509	0.00533224
	cg08085267	PMID: 30514905	Standing height	UKBB	rs112734318	G	A	0.179082	0.0324994	0.00738362	0.00166209
	cg08085267	PMID: 30514905	Standing height	UKBB	rs12603843	A	G	0.201864	0.0323611	0.0034882	0.00166996
	cg08085267	PMID: 30514905	Standing height	UKBB	rs150864211	C	T	-0.263454	0.0458648	-0.00992538	0.00254611
	cg08085267	PMID: 30514905	Standing height	UKBB	rs151275940	A	G	-0.340675	0.0441929	-0.014566	0.00240323
	cg08085267	PMID: 30514905	Standing height	UKBB	rs2056131	A	G	0.217611	0.0346199	0.00157633	0.0017556
	cg08085267	PMID: 30514905	Standing height	UKBB	rs28404229	T	C	0.256841	0.0327991	0.00228592	0.00173867
	cg08085267	PMID: 30514905	Standing height	UKBB	rs4968255	T	C	-0.375399	0.035362	-0.00244381	0.00196427
	cg08085267	PMID: 30514905	Standing height	UKBB	rs78033733	G	T	0.344446	0.0620188	-0.00218616	0.00344548
	cg08085267	PMID: 30514905	Standing height	UKBB	rs9912450	C	T	0.64831	0.0318081	0.0122972	0.00170231
	cg00158530	PMID: 30514905	Standing height	UKBB	rs111534866	C	G	0.80844	0.0691816	0.0176546	0.00324865
	cg00158530	PMID: 30514905	Standing height	UKBB	rs113420661	G	A	-0.238427	0.0394924	-0.00939888	0.00210934
	cg00158530	PMID: 30514905	Standing height	UKBB	rs116989538	C	T	-0.353987	0.0633902	-0.0133036	0.00314222
	cg00158530	PMID: 30514905	Standing height	UKBB	rs12449259	T	C	0.357965	0.0605409	0.0140488	0.00306619
	cg00158530	PMID: 30514905	Standing height	UKBB	rs12599280	A	T	0.23734	0.0335068	0.00548199	0.00169595
	cg00158530	PMID: 30514905	Standing height	UKBB	rs12922868	C	T	0.498446	0.0478016	0.0103371	0.00243231
	cg00158530	PMID: 30514905	Standing height	UKBB	rs144577436	G	C	0.625699	0.0916312	0.0152948	0.0044102
	cg00158530	PMID: 30514905	Standing height	UKBB	rs2047597	G	A	0.780729	0.0570654	0.023084	0.00295293
	cg00158530	PMID: 30514905	Standing height	UKBB	rs4788805	G	A	0.399785	0.0697962	0.00334051	0.00363729
	cg00158530	PMID: 30514905	Standing height	UKBB	rs4985367	G	T	-0.212453	0.0324433	-0.00203825	0.00167551
	cg00158530	PMID: 30514905	Standing height	UKBB	rs57804197	A	G	-0.325903	0.0577751	-0.011555	0.00306946
	cg00158530	PMID: 30514905	Standing height	UKBB	rs62048008	G	A	0.44349	0.0646989	0.00827381	0.00342085
	cg00158530	PMID: 30514905	Standing height	UKBB	rs7206222	G	A	1.19471	0.0265467	0.0141196	0.00187002
	cg00158530	PMID: 30514905	Standing height	UKBB	rs74461960	T	C	0.342009	0.0603539	0.00682449	0.00333228
	cg00158530	PMID: 30514905	Standing height	UKBB	rs8048883	C	T	-0.289384	0.0328284	-0.0035508	0.00168784
	cg01246520	PMID: 30514905	White blood cell (leukocyte) count	UKBB	rs11656675	C	T	-0.457372	0.0816165	0.00896746	0.00573143
	cg01246520	PMID: 30514905	White blood cell (leukocyte) count	UKBB	rs117324089	T	C	-0.564831	0.0976618	0.0221176	0.00667104
	cg01246520	PMID: 30514905	White blood cell (leukocyte) count	UKBB	rs117588728	T	C	-0.433191	0.070476	0.00355318	0.00551936
	cg01246520	PMID: 30514905	White blood cell (leukocyte) count	UKBB	rs12603466	T	G	-0.300104	0.0474384	0.00177064	0.00379053
	cg01246520	PMID: 30514905	White blood cell (leukocyte) count	UKBB	rs12952913	T	C	0.533858	0.0700053	-0.0022151	0.00512562
	cg01246520	PMID: 30514905	White blood cell (leukocyte) count	UKBB	rs137924563	C	G	0.501253	0.0841199	-0.013365	0.00605198
	cg01246520	PMID: 30514905	White blood cell (leukocyte) count	UKBB	rs138738187	A	G	-0.553038	0.0813233	0.0256961	0.00662247
	cg01246520	PMID: 30514905	White blood cell (leukocyte) count	UKBB	rs1569043	A	G	-0.305953	0.0467706	0.00536775	0.00327753
	cg01246520	PMID: 30514905	White blood cell (leukocyte) count	UKBB	rs186840018	T	C	0.334013	0.0563154	0.00431445	0.00456557
	cg01246520	PMID: 30514905	White blood cell (leukocyte) count	UKBB	rs2001884	A	T	0.950418	0.0262163	-0.0150111	0.00237688
	cg01246520	PMID: 30514905	White blood cell (leukocyte) count	UKBB	rs79020652	T	C	0.602596	0.0623532	-0.0110175	0.00419462
	cg01246520	PMID: 30514905	White blood cell (leukocyte) count	UKBB	rs854785	T	A	-0.250233	0.0342589	0.00953891	0.00259049
	cg01246520	PMID: 30514905	White blood cell (leukocyte) count	UKBB	rs921985	T	C	0.298558	0.0342832	0.00128351	0.00244802
	cg21901847	PMID: 30514905	Age high blood pressure diagnosed	UKBB	rs34403003	C	G	-0.21048	0.0368406	0.0728047	0.044655
	cg21901847	PMID: 30514905	Age high blood pressure diagnosed	UKBB	rs4725367	C	T	0.199002	0.0333977	-0.0609381	0.0392394
	cg21901847	PMID: 30514905	Age high blood pressure diagnosed	UKBB	rs76299290	C	G	-0.480475	0.0738952	0.159334	0.0925834
	cg21901847	PMID: 30514905	Age high blood pressure diagnosed	UKBB	rs891511	A	G	-0.603747	0.0324784	0.255362	0.0425849
	cg21901847	PMID: 30514905	Age high blood pressure diagnosed	UKBB	rs891512	A	G	0.339924	0.0397269	-0.174749	0.0474736
	cg00100804	PMID: 30514905	Standing height	UKBB	rs13297130	A	G	-0.369067	0.0647601	0.00907127	0.00314062
	cg00100804	PMID: 30514905	Standing height	UKBB	rs146508289	A	G	-0.994333	0.108969	0.0154566	0.00542169
	cg00100804	PMID: 30514905	Standing height	UKBB	rs147363648	T	C	-1.31568	0.169023	0.0300027	0.00795972
	cg00100804	PMID: 30514905	Standing height	UKBB	rs149152260	G	A	-1.20066	0.0487353	0.0180497	0.00261465
	cg00100804	PMID: 30514905	Standing height	UKBB	rs4837805	G	A	0.330918	0.0331231	-0.000623018	0.00169833
	cg00100804	PMID: 30514905	Standing height	UKBB	rs56200518	T	C	-0.886314	0.159624	0.00313128	0.00793106
	cg00100804	PMID: 30514905	Standing height	UKBB	rs7039494	T	A	0.269575	0.0438829	0.000355479	0.00223143
	cg00100804	PMID: 30514905	Standing height	UKBB	rs72760254	A	C	-0.986669	0.140591	0.00394586	0.00729925
	cg00100804	PMID: 30514905	Standing height	UKBB	rs79242530	C	G	-0.981253	0.136077	0.00719651	0.00700409
	cg13567360	PMID: 30514905	Standing height	UKBB	rs10760144	G	A	0.223999	0.032159	-0.00497511	0.00166749
	cg13567360	PMID: 30514905	Standing height	UKBB	rs111691457	T	C	-0.37193	0.0616552	0.0157895	0.00316095
	cg13567360	PMID: 30514905	Standing height	UKBB	rs113426364	A	C	-1.08723	0.110498	0.0238965	0.00567885
	cg13567360	PMID: 30514905	Standing height	UKBB	rs147363648	T	C	-1.15741	0.169631	0.0300027	0.00795972
	cg13567360	PMID: 30514905	Standing height	UKBB	rs150211503	T	C	-0.719784	0.0862719	0.0246201	0.00439995
	cg13567360	PMID: 30514905	Standing height	UKBB	rs41312871	T	C	-1.20649	0.0538908	0.0199168	0.00281111
	cg13567360	PMID: 30514905	Standing height	UKBB	rs79242530	C	G	-0.912711	0.135693	0.00719651	0.00700409
	cg24137543	PMID: 30514905	Impedance of whole body	UKBB	rs116678324	C	T	0.435406	0.0783598	-0.00496283	0.00407613
	cg24137543	PMID: 30514905	Impedance of whole body	UKBB	rs140080701	G	C	0.508274	0.0834674	-0.0025382	0.00523036
	cg24137543	PMID: 30514905	Impedance of whole body	UKBB	rs1651423	T	C	0.312382	0.0469987	-0.00544364	0.0025689
	cg24137543	PMID: 30514905	Impedance of whole body	UKBB	rs17097804	C	T	0.244835	0.036889	-0.00503038	0.00210327
	cg24137543	PMID: 30514905	Impedance of whole body	UKBB	rs17844305	G	C	0.410659	0.0573869	-0.00351006	0.00328722
	cg24137543	PMID: 30514905	Impedance of whole body	UKBB	rs2974699	T	C	0.359317	0.0564572	-0.00184472	0.00306884
	cg24137543	PMID: 30514905	Impedance of whole body	UKBB	rs379402	C	G	-0.785724	0.0310457	0.0114891	0.00194992
	cg24137543	PMID: 30514905	Impedance of whole body	UKBB	rs4912736	C	T	-0.20016	0.0351993	0.00367851	0.00193845
	cg24137543	PMID: 30514905	Impedance of whole body	UKBB	rs56958517	A	G	0.339588	0.0420422	-0.00931757	0.00237655
	cg24137543	PMID: 30514905	Impedance of whole body	UKBB	rs62380760	A	G	0.683009	0.0499615	-0.010028	0.00300939
	cg24137543	PMID: 30514905	Impedance of whole body	UKBB	rs78331060	T	G	-0.663669	0.120025	0.00596153	0.0080363
	cg24801230	PMID: 30514905	Sitting height	UKBB	rs11079764	A	G	0.188211	0.0318692	0.00141958	0.00196015
	cg24801230	PMID: 30514905	Sitting height	UKBB	rs111751251	T	C	-1.59366	0.0181566	-0.0280952	0.00216652
	cg24801230	PMID: 30514905	Sitting height	UKBB	rs11574814	T	C	0.34256	0.0405687	0.00681743	0.0023194
	cg24801230	PMID: 30514905	Sitting height	UKBB	rs11655598	G	C	0.317209	0.0373993	0.00275476	0.00205995
	cg24801230	PMID: 30514905	Sitting height	UKBB	rs116843903	A	G	0.377394	0.0625219	0.000925386	0.00351795
	cg24801230	PMID: 30514905	Sitting height	UKBB	rs117199550	T	C	0.455517	0.0827952	0.0119346	0.00433098
	cg24801230	PMID: 30514905	Sitting height	UKBB	rs117560908	T	C	0.458732	0.0347336	0.00500804	0.00205091
	cg24801230	PMID: 30514905	Sitting height	UKBB	rs117562189	A	G	0.405464	0.0645203	0.00649234	0.00342796
	cg24801230	PMID: 30514905	Sitting height	UKBB	rs117801051	T	C	0.415743	0.0506972	0.00928755	0.00282633
	cg24801230	PMID: 30514905	Sitting height	UKBB	rs12942300	A	T	0.363519	0.0414656	0.00735228	0.00235859
	cg24801230	PMID: 30514905	Sitting height	UKBB	rs149455674	T	C	-0.872568	0.0711147	-0.0225802	0.00401692
	cg24801230	PMID: 30514905	Sitting height	UKBB	rs150491423	A	G	-0.712741	0.106063	-0.0336369	0.00775928
	cg24801230	PMID: 30514905	Sitting height	UKBB	rs3024285	A	G	0.19382	0.0354438	0.00967929	0.00194579
	cg24801230	PMID: 30514905	Sitting height	UKBB	rs4792885	G	A	0.346438	0.0547201	0.0145557	0.0030743
	cg24801230	PMID: 30514905	Sitting height	UKBB	rs56842912	A	G	0.453098	0.0635777	0.00718243	0.00353157
	cg24801230	PMID: 30514905	Sitting height	UKBB	rs62066718	G	C	-0.9516	0.108693	-0.00217047	0.00583335
	cg24801230	PMID: 30514905	Sitting height	UKBB	rs62074125	C	A	0.436441	0.0353676	0.00761368	0.00203929
	cg24801230	PMID: 30514905	Sitting height	UKBB	rs79439005	G	A	-0.315955	0.0553359	-0.00562616	0.0026303
	cg11530659	PMID: 30514905	White blood cell (leukocyte) count	UKBB	rs1131156	C	G	0.245806	0.0332801	0.0450479	0.0024054
	cg11530659	PMID: 30514905	White blood cell (leukocyte) count	UKBB	rs115303880	T	G	0.296797	0.0493724	0.0443568	0.0033467
	cg11530659	PMID: 30514905	White blood cell (leukocyte) count	UKBB	rs2061952	C	T	0.357445	0.0401422	0.041153	0.00292826
	cg11530659	PMID: 30514905	White blood cell (leukocyte) count	UKBB	rs2855453	C	A	-0.229486	0.033354	-0.0213472	0.00250682
	SELE.3470.1.2	PMID: 29875488	LDL levels	PMID: 24097068	rs1179011	G	A	-0.1736	0.0257443	0.0011	0.0057
	SELE.3470.1.2	PMID: 29875488	LDL levels	PMID: 24097068	rs138683771	C	A	-0.8827	0.096878	0.04	0.0228
	SELE.3470.1.2	PMID: 29875488	LDL levels	PMID: 24097068	rs2039184	G	A	-0.155	0.0252194	0.0151	0.0039
	SELE.3470.1.2	PMID: 29875488	LDL levels	PMID: 24097068	rs2157780	G	C	0.1602	0.0281665	-0.005	0.0057
	SELE.3470.1.2	PMID: 29875488	LDL levels	PMID: 24097068	rs3094375	C	T	0.1416	0.0248962	-0.0019	0.0053
	SELE.3470.1.2	PMID: 29875488	LDL levels	PMID: 24097068	rs3118665	T	C	0.248	0.0362247	-0.0163	0.0063
	SELE.3470.1.2	PMID: 29875488	LDL levels	PMID: 24097068	rs3124758	A	G	0.2536	0.0342503	-0.004	0.0059
	SELE.3470.1.2	PMID: 29875488	LDL levels	PMID: 24097068	rs532436	A	G	-1.1591	0.025	0.0785	0.0065
	SELE.3470.1.2	PMID: 29875488	LDL levels	PMID: 24097068	rs62575992	T	C	0.2367	0.0395607	-0.0123	0.0088
	SELE.3470.1.2	PMID: 29875488	LDL levels	PMID: 24097068	rs8176714	A	G	0.3149	0.0281569	-0.0219	0.006
	SELE.3470.1.2	PMID: 29875488	LDL levels	PMID: 24097068	rs8176765	C	A	-1.1256	0.088166	0.064	0.0177
	cg13047157	PMID: 30514905	Treatment/medication code: metformin	UKBB	rs1050379	A	G	0.21042	0.0349198	8.08722e-05	0.000412029
	cg13047157	PMID: 30514905	Treatment/medication code: metformin	UKBB	rs116535033	T	G	1.01792	0.149419	0.00222102	0.0017005
	cg13047157	PMID: 30514905	Treatment/medication code: metformin	UKBB	rs2263316	A	G	-0.199136	0.0338623	-0.00105499	0.000376054
	cg13047157	PMID: 30514905	Treatment/medication code: metformin	UKBB	rs2442725	T	C	-0.219938	0.0354629	-0.00107647	0.000397407
	cg13047157	PMID: 30514905	Treatment/medication code: metformin	UKBB	rs2516049	C	T	0.450643	0.0331356	0.00170513	0.000445825
	cg13047157	PMID: 30514905	Treatment/medication code: metformin	UKBB	rs2763977	A	G	0.472061	0.0502762	0.000782194	0.000590575
	cg13047157	PMID: 30514905	Treatment/medication code: metformin	UKBB	rs28464365	C	T	-0.662493	0.0792669	-0.00126795	0.000889504
	cg13047157	PMID: 30514905	Treatment/medication code: metformin	UKBB	rs3130062	C	T	-0.464053	0.0557359	-0.00192001	0.000712348
	cg13047157	PMID: 30514905	Treatment/medication code: metformin	UKBB	rs35139284	T	C	0.253353	0.0349793	0.00114332	0.000392321
	cg13047157	PMID: 30514905	Treatment/medication code: metformin	UKBB	rs41316239	A	G	0.723702	0.0605356	0.000566677	0.000754426
	cg13047157	PMID: 30514905	Treatment/medication code: metformin	UKBB	rs4148871	A	G	-0.369776	0.0389201	-0.000895019	0.000447824
	cg13047157	PMID: 30514905	Treatment/medication code: metformin	UKBB	rs577272	G	A	-0.268106	0.0330737	-0.000864816	0.000365022
	cg13047157	PMID: 30514905	Treatment/medication code: metformin	UKBB	rs9270785	T	C	-0.327717	0.0330483	-0.00161065	0.000407406
	cg13047157	PMID: 30514905	Treatment/medication code: metformin	UKBB	rs9274614	C	G	-0.791061	0.0335918	-0.00244873	0.000429331
	cg06276712	PMID: 30401456	Standing height	UKBB	rs1019307	C	G	-0.063458	0.00171341	-0.0101608	0.00167151
	cg06276712	PMID: 30401456	Standing height	UKBB	rs113164633	T	C	0.023443	0.00288444	0.00130698	0.00189471
	cg06276712	PMID: 30401456	Standing height	UKBB	rs12699345	C	G	-0.0232047	0.00264799	-0.00256832	0.00175465
	cg06276712	PMID: 30401456	Standing height	UKBB	rs2908730	G	C	-0.0238095	0.0031998	0.000184434	0.00213202
	cg06276712	PMID: 30401456	Standing height	UKBB	rs62433210	G	A	-0.0349895	0.00361818	-0.00716071	0.00244218
	cg06276712	PMID: 30401456	Standing height	UKBB	rs62448564	C	T	-0.034209	0.00476745	-0.00294901	0.00321311
	cg06276712	PMID: 30401456	Standing height	UKBB	rs714161	T	C	0.0283215	0.0028265	0.00278272	0.00191072
	cg06276712	PMID: 30401456	Standing height	UKBB	rs75584758	C	T	-0.0420887	0.00513445	-0.00451273	0.00329262
	cg12672189	PMID: 30514905	Standing height	UKBB	rs116706159	T	C	-0.604506	0.0677073	-0.0120995	0.00375578
	cg12672189	PMID: 30514905	Standing height	UKBB	rs148571474	T	C	-0.907914	0.109885	-0.0381301	0.00529208
	cg12672189	PMID: 30514905	Standing height	UKBB	rs241441	C	T	-0.407092	0.0378002	-0.016632	0.00191687
	cg12672189	PMID: 30514905	Standing height	UKBB	rs2516497	T	G	0.360287	0.0589168	0.00792757	0.00306886
	cg12672189	PMID: 30514905	Standing height	UKBB	rs28895049	G	A	-0.952864	0.0418048	-0.0168282	0.0022512
	cg12672189	PMID: 30514905	Standing height	UKBB	rs3130573	G	A	-0.252677	0.034575	0.000633856	0.00174054
	cg12672189	PMID: 30514905	Standing height	UKBB	rs3819716	G	A	0.244432	0.0325856	0.00474116	0.00166166
	cg12672189	PMID: 30514905	Standing height	UKBB	rs4148871	A	G	0.238256	0.0390236	0.00364298	0.00202482
	cg12672189	PMID: 30514905	Standing height	UKBB	rs9267798	C	G	-0.375471	0.059975	-0.0063917	0.00301568
	cg12672189	PMID: 30514905	Standing height	UKBB	rs9271459	T	C	0.560355	0.0316344	0.00325614	0.00174755
	cg03549146	PMID: 30514905	Standing height	UKBB	rs111534866	C	G	0.70549	0.0700539	0.0176546	0.00324865
	cg03549146	PMID: 30514905	Standing height	UKBB	rs113420661	G	A	-0.227499	0.0399087	-0.00939888	0.00210934
	cg03549146	PMID: 30514905	Standing height	UKBB	rs12449259	T	C	0.344307	0.0605935	0.0140488	0.00306619
	cg03549146	PMID: 30514905	Standing height	UKBB	rs12922868	C	T	0.444806	0.0479552	0.0103371	0.00243231
	cg03549146	PMID: 30514905	Standing height	UKBB	rs144577436	G	C	0.581451	0.0921836	0.0152948	0.0044102
	cg03549146	PMID: 30514905	Standing height	UKBB	rs2047597	G	A	0.736652	0.057242	0.023084	0.00295293
	cg03549146	PMID: 30514905	Standing height	UKBB	rs2291961	A	G	1.09662	0.0288907	0.0141892	0.00186885
	cg03549146	PMID: 30514905	Standing height	UKBB	rs3752785	C	T	0.231455	0.0343732	0.00287706	0.00174284
	cg03549146	PMID: 30514905	Standing height	UKBB	rs4788805	G	A	0.38306	0.0698637	0.00334051	0.00363729
	cg03549146	PMID: 30514905	Standing height	UKBB	rs4985367	G	T	-0.202796	0.0324962	-0.00203825	0.00167551
	cg03549146	PMID: 30514905	Standing height	UKBB	rs62048008	G	A	0.403175	0.0652937	0.00827381	0.00342085
	cg03549146	PMID: 30514905	Standing height	UKBB	rs6499324	C	G	-0.258673	0.044367	-0.00337425	0.00237784
	cg03549146	PMID: 30514905	Standing height	UKBB	rs8048883	C	T	-0.269969	0.0329038	-0.0035508	0.00168784
	cg06503981	PMID: 30514905	Sitting height	UKBB	rs139701319	A	G	-0.607807	0.10742	0.000195104	0.0059475
	cg06503981	PMID: 30514905	Sitting height	UKBB	rs144057215	A	G	-1.63499	0.138414	-0.00725732	0.00803967
	cg06503981	PMID: 30514905	Sitting height	UKBB	rs146235176	G	C	-2.57409	0.0347921	-0.0246471	0.0037214
	cg06503981	PMID: 30514905	Sitting height	UKBB	rs3093547	A	T	-0.730797	0.127778	-0.00913898	0.00661479
	cg06503981	PMID: 30514905	Sitting height	UKBB	rs385492	T	C	0.298955	0.0325108	0.00359166	0.00178562
	cg06503981	PMID: 30514905	Sitting height	UKBB	rs62401414	G	A	-1.67402	0.111145	-0.0326669	0.00755862
	cg18996355	PMID: 30514905	White blood cell (leukocyte) count	UKBB	rs115602986	T	C	-0.667934	0.0545576	0.049347	0.00372974
	cg18996355	PMID: 30514905	White blood cell (leukocyte) count	UKBB	rs115690055	T	C	-0.734926	0.0466399	0.0447246	0.00339263
	cg18996355	PMID: 30514905	White blood cell (leukocyte) count	UKBB	rs148571474	T	C	-0.84553	0.110762	0.0597308	0.00762885
	cg18996355	PMID: 30514905	White blood cell (leukocyte) count	UKBB	rs241429	A	G	0.199005	0.0326128	-0.0220865	0.00237785
	cg18705301	PMID: 30514905	Standing height	UKBB	rs117250433	T	A	0.313186	0.0512225	0.00900133	0.00253262
	cg18705301	PMID: 30514905	Standing height	UKBB	rs12441495	C	G	0.406593	0.0501791	0.00323526	0.00243241
	cg18705301	PMID: 30514905	Standing height	UKBB	rs142723262	T	C	-0.911298	0.127604	-0.00356569	0.00698743
	cg18705301	PMID: 30514905	Standing height	UKBB	rs147422451	A	G	-1.1271	0.106127	-0.0186393	0.00570487
	cg18705301	PMID: 30514905	Standing height	UKBB	rs147955703	A	G	-0.951481	0.120197	-0.0139499	0.00752418
	cg18705301	PMID: 30514905	Standing height	UKBB	rs2289740	C	G	-0.452676	0.0310209	-0.00119551	0.00166333
	cg18705301	PMID: 30514905	Standing height	UKBB	rs28421136	A	G	-1.40773	0.0162711	-0.0127809	0.00188113
	cg18705301	PMID: 30514905	Standing height	UKBB	rs34104137	T	C	0.399291	0.0704889	0.00847283	0.00359932
	cg18705301	PMID: 30514905	Standing height	UKBB	rs4924594	A	T	-0.727625	0.13227	-0.00535351	0.00742397
	cg18705301	PMID: 30514905	Standing height	UKBB	rs56378618	C	T	-0.860303	0.0705393	-0.00685564	0.00377814
	cg18705301	PMID: 30514905	Standing height	UKBB	rs582639	C	G	-0.392293	0.0386783	-0.00452244	0.00202117
	cg18705301	PMID: 30514905	Standing height	UKBB	rs631077	A	C	0.223909	0.0331778	0.0040258	0.00169719
	cg18705301	PMID: 30514905	Standing height	UKBB	rs72737781	A	G	-0.945821	0.0609337	-0.00478973	0.00337541
	cg18705301	PMID: 30514905	Standing height	UKBB	rs74413620	T	C	-0.425506	0.0721275	-0.00257027	0.0035369
	cg18705301	PMID: 30514905	Standing height	UKBB	rs78604303	A	G	0.410184	0.0484538	0.00644582	0.00261665
	cg15022609	PMID: 30514905	Impedance of whole body	UKBB	rs112139969	G	C	-0.458472	0.046062	-0.00202221	0.00262059
	cg15022609	PMID: 30514905	Impedance of whole body	UKBB	rs117088827	T	G	0.51289	0.0827103	0.00231742	0.0042863
	cg15022609	PMID: 30514905	Impedance of whole body	UKBB	rs12452834	T	C	-0.218612	0.0347868	-0.00584232	0.00192864
	cg15022609	PMID: 30514905	Impedance of whole body	UKBB	rs150889430	T	G	0.747679	0.110313	0.0129014	0.00589161
	cg15022609	PMID: 30514905	Impedance of whole body	UKBB	rs471877	T	C	-0.448657	0.0625268	-0.00704301	0.00370584
	cg15022609	PMID: 30514905	Impedance of whole body	UKBB	rs4793975	G	A	-0.245051	0.0355688	9.09831e-06	0.00197746
	cg15022609	PMID: 30514905	Impedance of whole body	UKBB	rs532154	G	A	0.943697	0.0260904	0.011391	0.00181352
	cg15022609	PMID: 30514905	Impedance of whole body	UKBB	rs8074177	A	G	0.277114	0.0415477	0.00984469	0.0023181
	cg01735503	PMID: 30514905	Standing height	UKBB	rs111534866	C	G	0.630238	0.0703106	0.0176546	0.00324865
	cg01735503	PMID: 30514905	Standing height	UKBB	rs12922868	C	T	0.426772	0.0484157	0.0103371	0.00243231
	cg01735503	PMID: 30514905	Standing height	UKBB	rs4985367	G	T	-0.191555	0.0327263	-0.00203825	0.00167551
	cg01735503	PMID: 30514905	Standing height	UKBB	rs4985559	A	G	0.198177	0.0350044	0.00508352	0.00178638
	cg01735503	PMID: 30514905	Standing height	UKBB	rs62048043	T	C	0.483351	0.0798677	0.0100613	0.00391552
	cg01735503	PMID: 30514905	Standing height	UKBB	rs6499501	A	G	0.475007	0.0823941	0.00395733	0.00427071
	cg01735503	PMID: 30514905	Standing height	UKBB	rs8048883	C	T	-0.188975	0.033366	-0.0035508	0.00168784
	cg01735503	PMID: 30514905	Standing height	UKBB	rs8052727	T	G	0.960906	0.0315889	0.014152	0.00186864
	cg27374423	PMID: 30514905	Impedance of whole body	UKBB	rs10947525	A	T	-0.223378	0.0386173	0.00488533	0.00219811
	cg27374423	PMID: 30514905	Impedance of whole body	UKBB	rs143093817	G	A	0.813085	0.142987	-0.0149829	0.00778958
	cg27374423	PMID: 30514905	Impedance of whole body	UKBB	rs2267667	G	C	0.245036	0.0372582	-0.00106613	0.0021059
	cg27374423	PMID: 30514905	Impedance of whole body	UKBB	rs3798544	A	G	0.294078	0.0504258	-0.00786685	0.00268082
	cg27374423	PMID: 30514905	Impedance of whole body	UKBB	rs60086237	A	G	0.692794	0.121901	-0.0014476	0.00649254
	cg27374423	PMID: 30514905	Impedance of whole body	UKBB	rs73748205	A	T	0.759496	0.108349	-0.00237643	0.00582713
	cg27374423	PMID: 30514905	Impedance of whole body	UKBB	rs9689516	G	A	0.637112	0.032338	-0.0123954	0.00192098
	cg01521131	PMID: 30514905	Frequency of tiredness / lethargy in last 2 weeks	UKBB	rs1049130	A	G	0.345027	0.0325665	-0.00625578	0.001957
	cg01521131	PMID: 30514905	Frequency of tiredness / lethargy in last 2 weeks	UKBB	rs1050391	A	G	0.309777	0.0512702	-0.00252358	0.00319841
	cg01521131	PMID: 30514905	Frequency of tiredness / lethargy in last 2 weeks	UKBB	rs1050529	T	C	-0.530064	0.0358212	0.0016405	0.00212701
	cg01521131	PMID: 30514905	Frequency of tiredness / lethargy in last 2 weeks	UKBB	rs115634993	A	G	-0.47033	0.0420027	0.00947276	0.00256863
	cg01521131	PMID: 30514905	Frequency of tiredness / lethargy in last 2 weeks	UKBB	rs115892464	T	C	-0.635937	0.0881082	0.00277213	0.0049953
	cg01521131	PMID: 30514905	Frequency of tiredness / lethargy in last 2 weeks	UKBB	rs1265093	A	G	-0.627989	0.0340955	0.00226982	0.00214363
	cg01521131	PMID: 30514905	Frequency of tiredness / lethargy in last 2 weeks	UKBB	rs139124591	A	G	-0.552978	0.0992397	-0.00263165	0.00759481
	cg01521131	PMID: 30514905	Frequency of tiredness / lethargy in last 2 weeks	UKBB	rs139760582	C	T	-0.574012	0.0622882	0.00712551	0.00353965
	cg01521131	PMID: 30514905	Frequency of tiredness / lethargy in last 2 weeks	UKBB	rs140953685	G	A	-0.485597	0.0476415	0.00520701	0.00286334
	cg01521131	PMID: 30514905	Frequency of tiredness / lethargy in last 2 weeks	UKBB	rs142279800	G	A	-0.51065	0.0935328	0.00291204	0.00747375
	cg01521131	PMID: 30514905	Frequency of tiredness / lethargy in last 2 weeks	UKBB	rs144538425	A	T	-0.334407	0.0525833	0.00632752	0.00721294
	cg01521131	PMID: 30514905	Frequency of tiredness / lethargy in last 2 weeks	UKBB	rs182445186	A	G	-0.710533	0.115603	0.00238572	0.00804496
	cg01521131	PMID: 30514905	Frequency of tiredness / lethargy in last 2 weeks	UKBB	rs2233978	G	C	-0.428181	0.0606939	-0.00348451	0.00358512
	cg01521131	PMID: 30514905	Frequency of tiredness / lethargy in last 2 weeks	UKBB	rs241429	A	G	0.309065	0.0320905	-0.00311074	0.00195421
	cg01521131	PMID: 30514905	Frequency of tiredness / lethargy in last 2 weeks	UKBB	rs2471863	T	C	-0.218442	0.0335291	-0.000432444	0.00210418
	cg01521131	PMID: 30514905	Frequency of tiredness / lethargy in last 2 weeks	UKBB	rs2524109	A	G	-0.570799	0.0440921	0.000307981	0.00272619
	cg01521131	PMID: 30514905	Frequency of tiredness / lethargy in last 2 weeks	UKBB	rs2596502	G	A	-0.578108	0.0370249	0.00686688	0.00212719
	cg01521131	PMID: 30514905	Frequency of tiredness / lethargy in last 2 weeks	UKBB	rs2647077	C	T	-0.343525	0.0449062	0.00579774	0.00242504
	cg01521131	PMID: 30514905	Frequency of tiredness / lethargy in last 2 weeks	UKBB	rs2735061	A	G	-0.259334	0.0448332	0.00140507	0.00267294
	cg01521131	PMID: 30514905	Frequency of tiredness / lethargy in last 2 weeks	UKBB	rs2763977	A	G	-0.37474	0.0504523	0.0022803	0.00316425
	cg01521131	PMID: 30514905	Frequency of tiredness / lethargy in last 2 weeks	UKBB	rs2844482	T	C	-0.482074	0.0468008	0.0106286	0.00272227
	cg01521131	PMID: 30514905	Frequency of tiredness / lethargy in last 2 weeks	UKBB	rs28533694	T	C	-0.246259	0.0385805	0.00308647	0.00219451
	cg01521131	PMID: 30514905	Frequency of tiredness / lethargy in last 2 weeks	UKBB	rs2855450	C	T	0.230986	0.03321	-0.0053596	0.00206279
	cg01521131	PMID: 30514905	Frequency of tiredness / lethargy in last 2 weeks	UKBB	rs28695590	C	T	-0.457916	0.0423993	0.00202818	0.0026478
	cg01521131	PMID: 30514905	Frequency of tiredness / lethargy in last 2 weeks	UKBB	rs3093662	G	A	-0.515694	0.0594467	0.00290969	0.00369417
	cg01521131	PMID: 30514905	Frequency of tiredness / lethargy in last 2 weeks	UKBB	rs3093971	A	G	-0.527971	0.056175	0.00524715	0.00325684
	cg01521131	PMID: 30514905	Frequency of tiredness / lethargy in last 2 weeks	UKBB	rs3094006	T	C	0.402137	0.0346323	-0.00609489	0.00217402
	cg01521131	PMID: 30514905	Frequency of tiredness / lethargy in last 2 weeks	UKBB	rs3128852	T	C	-0.291472	0.0489891	0.00559905	0.0030431
	cg01521131	PMID: 30514905	Frequency of tiredness / lethargy in last 2 weeks	UKBB	rs3828922	T	C	-0.395428	0.0484601	0.000133097	0.00287564
	cg01521131	PMID: 30514905	Frequency of tiredness / lethargy in last 2 weeks	UKBB	rs4713570	T	C	0.323089	0.0372049	-0.00472692	0.002204
	cg01521131	PMID: 30514905	Frequency of tiredness / lethargy in last 2 weeks	UKBB	rs481825	A	C	-0.507118	0.0924086	0.00829457	0.00517569
	cg01521131	PMID: 30514905	Frequency of tiredness / lethargy in last 2 weeks	UKBB	rs6472	C	G	-0.351203	0.0510843	0.00515987	0.00332942
	cg01521131	PMID: 30514905	Frequency of tiredness / lethargy in last 2 weeks	UKBB	rs73390208	T	C	-0.565813	0.0358528	0.00647413	0.00221696
	cg01521131	PMID: 30514905	Frequency of tiredness / lethargy in last 2 weeks	UKBB	rs9259966	T	C	-0.364975	0.052393	-0.000774819	0.00310937
	cg01521131	PMID: 30514905	Frequency of tiredness / lethargy in last 2 weeks	UKBB	rs9266076	A	G	1.18674	0.0225338	-0.011741	0.00208361
	cg01521131	PMID: 30514905	Frequency of tiredness / lethargy in last 2 weeks	UKBB	rs9271620	T	G	-0.515381	0.0309496	0.00787052	0.00195819
	cg01521131	PMID: 30514905	Frequency of tiredness / lethargy in last 2 weeks	UKBB	rs9468975	T	C	-0.347008	0.0358121	0.00540545	0.00228733
	S100A13.7223.60.3	PMID: 29875488	LDL levels	PMID: 24097068	rs10419669	A	G	0.3564	0.0487206	0.0471	0.0078
	S100A13.7223.60.3	PMID: 29875488	LDL levels	PMID: 24097068	rs2075642	A	G	0.2466	0.0300722	0.0553	0.0065
	S100A13.7223.60.3	PMID: 29875488	LDL levels	PMID: 24097068	rs283813	A	T	-0.6976	0.0486254	-0.2004	0.0094
	S100A13.7223.60.3	PMID: 29875488	LDL levels	PMID: 24097068	rs2972564	G	A	0.2551	0.0365641	0.066	0.0068
	ENSG00000159199	bioRxiv 447367	Height	PMID: 25282103	rs11652932	A	T	-0.0530577	0.00800147	-0.0063	0.0032
	ENSG00000159199	bioRxiv 447367	Height	PMID: 25282103	rs1343832	G	C	0.0753802	0.0126502	0.014	0.005
	ENSG00000159199	bioRxiv 447367	Height	PMID: 25282103	rs2597177	A	G	-0.0508207	0.00835647	0.0025	0.0031
	ENSG00000159199	bioRxiv 447367	Height	PMID: 25282103	rs3107291	T	C	-0.110154	0.0130558	-0.007	0.006
	ENSG00000159199	bioRxiv 447367	Height	PMID: 25282103	rs3110606	T	C	-0.0742045	0.0106809	-0.0093	0.0041
	ENSG00000159199	bioRxiv 447367	Height	PMID: 25282103	rs318095	T	C	0.274824	0.00781219	0.024	0.0029
	ENSG00000159199	bioRxiv 447367	Height	PMID: 25282103	rs654979	C	G	0.132134	0.0110676	0.012	0.004
	ENSG00000159199	bioRxiv 447367	Height	PMID: 25282103	rs705970	T	C	-0.120338	0.0130524	-0.003	0.0051
	ENSG00000159199	bioRxiv 447367	Height	PMID: 25282103	rs7207842	A	G	-0.0960693	0.0101476	-0.0065	0.004
	ENSG00000159199	bioRxiv 447367	Height	PMID: 25282103	rs8064938	A	G	-0.0660749	0.010548	0.0004	0.0047
	ENSG00000159199	bioRxiv 447367	Height	PMID: 25282103	rs9748045	T	C	0.12063	0.0176488	0.013	0.0079
	F8.13499.30.3	PMID: 29875488	Blood clot in the leg	UKBB	rs138683771	C	A	0.5402	0.0976464	0.00715011	0.00138188
	F8.13499.30.3	PMID: 29875488	Blood clot in the leg	UKBB	rs3094373	A	T	0.4459	0.058783	0.00457624	0.000795569
	F8.13499.30.3	PMID: 29875488	Blood clot in the leg	UKBB	rs505922	C	T	0.4772	0.0253225	0.00628177	0.000358853
	F8.13499.30.3	PMID: 29875488	Blood clot in the leg	UKBB	rs656105	C	T	-0.1532	0.0251063	-0.00187252	0.000335412
	F8.13499.30.3	PMID: 29875488	Blood clot in the leg	UKBB	rs9650778	T	C	0.4204	0.0404023	0.00608699	0.00051771
	ENSG00000067836	bioRxiv 447367	Height	PMID: 25282103	rs11864122	T	C	-0.0967983	0.00894939	-0.0022	0.0034
	ENSG00000067836	bioRxiv 447367	Height	PMID: 25282103	rs12443906	C	T	0.452812	0.00851807	0.02	0.0034
	ENSG00000067836	bioRxiv 447367	Height	PMID: 25282103	rs12923343	T	C	-0.106983	0.0185715	-0.0071	0.009
	ENSG00000067836	bioRxiv 447367	Height	PMID: 25282103	rs17703674	T	C	-0.258659	0.0145998	-0.032	0.014
	ENSG00000067836	bioRxiv 447367	Height	PMID: 25282103	rs1876354	C	T	-0.0850371	0.00830976	0.0018	0.0041
	ENSG00000067836	bioRxiv 447367	Height	PMID: 25282103	rs2939960	T	C	0.257302	0.013056	0.0064	0.005
	ENSG00000067836	bioRxiv 447367	Height	PMID: 25282103	rs3760029	T	C	-0.0837118	0.0151148	0.0042	0.0075
	ENSG00000067836	bioRxiv 447367	Height	PMID: 25282103	rs444985	G	T	0.0590889	0.00904523	0.005	0.0035
	ENSG00000067836	bioRxiv 447367	Height	PMID: 25282103	rs4785976	C	T	0.252078	0.0225593	0.017	0.0088
	ENSG00000067836	bioRxiv 447367	Height	PMID: 25282103	rs4786532	A	G	-0.0635188	0.00967154	0.0037	0.0037
	ENSG00000067836	bioRxiv 447367	Height	PMID: 25282103	rs6500627	A	G	0.228106	0.018803	-0.006	0.011
	ENSG00000067836	bioRxiv 447367	Height	PMID: 25282103	rs7191598	C	G	0.184435	0.00905542	0.01	0.0033
	ENSG00000067836	bioRxiv 447367	Height	PMID: 25282103	rs7204205	C	T	0.201816	0.0242819	-0.013	0.0099
	ENSG00000067836	bioRxiv 447367	Height	PMID: 25282103	rs7205279	T	C	-0.0524178	0.0087852	0.0052	0.0034
	ENSG00000067836	bioRxiv 447367	Height	PMID: 25282103	rs7665	A	G	-0.0887554	0.00927647	-0.0026	0.0034
	ENSG00000067836	bioRxiv 447367	Height	PMID: 25282103	rs9936111	A	G	0.0552211	0.00852151	0.011	0.0037
	ENSG00000125977	bioRxiv 447367	Impedance of arm (left)	UKBB	rs142163191	G	T	0.192429	0.0261488	-0.00988585	0.00346508
	ENSG00000125977	bioRxiv 447367	Impedance of arm (left)	UKBB	rs142543767	G	A	-0.219919	0.0285268	0.0042439	0.00395941
	ENSG00000125977	bioRxiv 447367	Impedance of arm (left)	UKBB	rs143680331	A	G	-0.250497	0.0287011	0.00565741	0.00485906
	ENSG00000125977	bioRxiv 447367	Impedance of arm (left)	UKBB	rs149020543	T	C	0.279126	0.0351252	-0.0156252	0.00645269
	ENSG00000125977	bioRxiv 447367	Impedance of arm (left)	UKBB	rs149165602	G	T	-0.259138	0.0444445	0.0141016	0.00585361
	ENSG00000125977	bioRxiv 447367	Impedance of arm (left)	UKBB	rs17092209	G	A	-0.0991908	0.0149609	0.00176612	0.00252374
	ENSG00000125977	bioRxiv 447367	Impedance of arm (left)	UKBB	rs2747566	T	C	0.159672	0.019126	-0.00382797	0.00408589
	ENSG00000125977	bioRxiv 447367	Impedance of arm (left)	UKBB	rs34633531	T	C	0.0894855	0.0130659	0.000436735	0.00232827
	ENSG00000125977	bioRxiv 447367	Impedance of arm (left)	UKBB	rs36012778	C	T	0.163916	0.0230511	-0.0107262	0.00369673
	ENSG00000125977	bioRxiv 447367	Impedance of arm (left)	UKBB	rs6057932	A	G	-0.0666681	0.00913938	-0.00114999	0.00185152
	ENSG00000125977	bioRxiv 447367	Impedance of arm (left)	UKBB	rs6059594	A	G	0.111144	0.0155995	-0.0076966	0.00391751
	ENSG00000125977	bioRxiv 447367	Impedance of arm (left)	UKBB	rs6088456	A	G	-0.171696	0.018175	0.00353924	0.00369121
	ENSG00000125977	bioRxiv 447367	Impedance of arm (left)	UKBB	rs6120777	A	G	0.111569	0.011488	-0.0116429	0.00229225
	ENSG00000125977	bioRxiv 447367	Impedance of arm (left)	UKBB	rs6142101	G	A	-0.272165	0.00878254	0.0124507	0.00169431
	ENSG00000125977	bioRxiv 447367	Impedance of arm (left)	UKBB	rs721970	A	G	-0.112604	0.0204511	0.0109228	0.00319052
	ENSG00000125977	bioRxiv 447367	Impedance of arm (left)	UKBB	rs76090911	T	C	-0.217568	0.0236503	0.006646	0.00378709
	ENSG00000125977	bioRxiv 447367	Impedance of arm (left)	UKBB	rs77502611	C	T	0.119286	0.0132123	-0.000575626	0.00246973
	ENSG00000125977	bioRxiv 447367	Impedance of arm (left)	UKBB	rs78030404	A	G	-0.254373	0.0257723	0.00202465	0.00379903
	ENSG00000125977	bioRxiv 447367	Impedance of arm (left)	UKBB	rs78836409	A	G	0.135143	0.0243089	-0.0107863	0.00354485
	ENSG00000125977	bioRxiv 447367	Impedance of arm (left)	UKBB	rs79078695	G	T	0.169199	0.0157017	-0.00322323	0.00244576
	ENSG00000125977	bioRxiv 447367	Impedance of arm (left)	UKBB	rs79286365	A	C	-0.277381	0.0344444	0.00823177	0.00534099
	SELE.3470.1.2	PMID: 29875488	Non-cancer illness code, self-reported: pulmonary embolism +/- dvt	UKBB	rs11523307	G	A	-0.3767	0.0396107	0.0013606	0.000345642
	SELE.3470.1.2	PMID: 29875488	Non-cancer illness code, self-reported: pulmonary embolism +/- dvt	UKBB	rs117804300	A	G	-0.5285	0.089002	0.000317965	0.000708998
	SELE.3470.1.2	PMID: 29875488	Non-cancer illness code, self-reported: pulmonary embolism +/- dvt	UKBB	rs11789139	G	C	-0.2697	0.0341697	0.00107879	0.000301842
	SELE.3470.1.2	PMID: 29875488	Non-cancer illness code, self-reported: pulmonary embolism +/- dvt	UKBB	rs12288924	A	G	-0.1788	0.0314585	4.59525e-05	0.00026486
	SELE.3470.1.2	PMID: 29875488	Non-cancer illness code, self-reported: pulmonary embolism +/- dvt	UKBB	rs138683771	C	A	-0.8827	0.096878	0.00237031	0.000885569
	SELE.3470.1.2	PMID: 29875488	Non-cancer illness code, self-reported: pulmonary embolism +/- dvt	UKBB	rs138704916	A	G	0.4094	0.0666912	-0.00115809	0.000616438
	SELE.3470.1.2	PMID: 29875488	Non-cancer illness code, self-reported: pulmonary embolism +/- dvt	UKBB	rs2285488	A	G	0.2461	0.0317509	-0.000605992	0.000281369
	SELE.3470.1.2	PMID: 29875488	Non-cancer illness code, self-reported: pulmonary embolism +/- dvt	UKBB	rs2519093	T	C	-1.1673	0.025	0.00385354	0.000276049
	SELE.3470.1.2	PMID: 29875488	Non-cancer illness code, self-reported: pulmonary embolism +/- dvt	UKBB	rs3118665	T	C	0.248	0.0362247	-0.00115576	0.000321385
	SELE.3470.1.2	PMID: 29875488	Non-cancer illness code, self-reported: pulmonary embolism +/- dvt	UKBB	rs3124775	G	A	0.1562	0.0271826	-0.000648044	0.000222664
	SELE.3470.1.2	PMID: 29875488	Non-cancer illness code, self-reported: pulmonary embolism +/- dvt	UKBB	rs574311	G	A	0.3152	0.028225	-0.00109639	0.000248526
	SELE.3470.1.2	PMID: 29875488	Non-cancer illness code, self-reported: pulmonary embolism +/- dvt	UKBB	rs656105	C	T	0.1733	0.0250613	-0.00113795	0.000214938
	SELE.3470.1.2	PMID: 29875488	Non-cancer illness code, self-reported: pulmonary embolism +/- dvt	UKBB	rs7033492	C	T	-0.1983	0.0270395	0.00057265	0.000221895
	SELE.3470.1.2	PMID: 29875488	Non-cancer illness code, self-reported: pulmonary embolism +/- dvt	UKBB	rs8176707	T	G	0.2652	0.0419441	-0.000745211	0.000354063
	SELE.3470.1.2	PMID: 29875488	Non-cancer illness code, self-reported: pulmonary embolism +/- dvt	UKBB	rs8176765	C	A	-1.1256	0.088166	0.00440348	0.00071568
	SELE.3470.1.2	PMID: 29875488	Non-cancer illness code, self-reported: pulmonary embolism +/- dvt	UKBB	rs9330460	A	G	-0.6494	0.0637825	0.0024551	0.000565416
	SELE.3470.1.2	PMID: 29875488	Non-cancer illness code, self-reported: pulmonary embolism +/- dvt	UKBB	rs9802874	A	G	-0.1843	0.0263429	0.000647293	0.000229719
	ENSG00000149084	bioRxiv 447367	Impedance of whole body	UKBB	rs1061810	A	C	-0.716516	0.0084998	-0.0119411	0.00197988
	ENSG00000149084	bioRxiv 447367	Impedance of whole body	UKBB	rs10742667	C	T	-0.123357	0.0102754	-0.000893675	0.00211951
	ENSG00000149084	bioRxiv 447367	Impedance of whole body	UKBB	rs10838208	C	A	-0.0818265	0.00976031	0.000784811	0.00197533
	ENSG00000149084	bioRxiv 447367	Impedance of whole body	UKBB	rs11037472	G	A	0.144962	0.0168224	0.00304214	0.00409081
	ENSG00000149084	bioRxiv 447367	Impedance of whole body	UKBB	rs11037578	G	A	0.221511	0.0139855	-0.000780839	0.00298882
	ENSG00000149084	bioRxiv 447367	Impedance of whole body	UKBB	rs111292737	T	C	0.161691	0.0177114	-0.00512398	0.00324326
	ENSG00000149084	bioRxiv 447367	Impedance of whole body	UKBB	rs111874968	A	G	0.349177	0.0490142	0.00299301	0.00661454
	ENSG00000149084	bioRxiv 447367	Impedance of whole body	UKBB	rs113138657	T	C	0.514491	0.0160399	0.00523597	0.00326889
	ENSG00000149084	bioRxiv 447367	Impedance of whole body	UKBB	rs116657173	T	C	0.317823	0.0335936	0.00192618	0.00632886
	ENSG00000149084	bioRxiv 447367	Impedance of whole body	UKBB	rs116862104	G	A	-0.578141	0.0416811	-0.0129404	0.00721846
	ENSG00000149084	bioRxiv 447367	Impedance of whole body	UKBB	rs116992128	G	A	-0.241345	0.0426375	0.00301359	0.00643058
	ENSG00000149084	bioRxiv 447367	Impedance of whole body	UKBB	rs117236352	A	C	0.201491	0.0332778	0.00237598	0.0053163
	ENSG00000149084	bioRxiv 447367	Impedance of whole body	UKBB	rs117242440	A	C	-0.555519	0.0171497	-0.00834023	0.00315769
	ENSG00000149084	bioRxiv 447367	Impedance of whole body	UKBB	rs117450374	T	C	0.171895	0.0268898	0.00677608	0.00556466
	ENSG00000149084	bioRxiv 447367	Impedance of whole body	UKBB	rs117486195	T	C	-0.298652	0.0302224	-5.62035e-05	0.00533794
	ENSG00000149084	bioRxiv 447367	Impedance of whole body	UKBB	rs117627654	T	C	-0.582818	0.0276366	0.00325023	0.00544666
	ENSG00000149084	bioRxiv 447367	Impedance of whole body	UKBB	rs117912278	C	T	-0.447478	0.0254353	-0.0105955	0.00436056
	ENSG00000149084	bioRxiv 447367	Impedance of whole body	UKBB	rs12578067	G	A	0.146687	0.0231667	-0.00325452	0.00511593
	ENSG00000149084	bioRxiv 447367	Impedance of whole body	UKBB	rs138709361	G	A	0.224129	0.0343725	-0.00315717	0.00699003
	ENSG00000149084	bioRxiv 447367	Impedance of whole body	UKBB	rs139085675	G	A	-0.68693	0.0277999	-0.0120761	0.00491031
	ENSG00000149084	bioRxiv 447367	Impedance of whole body	UKBB	rs140010997	T	C	0.316874	0.0422973	-0.00453105	0.0067523
	ENSG00000149084	bioRxiv 447367	Impedance of whole body	UKBB	rs140468011	A	G	-0.414334	0.0381847	-0.00552145	0.00602317
	ENSG00000149084	bioRxiv 447367	Impedance of whole body	UKBB	rs142754737	T	C	-0.775401	0.0415613	-0.0161993	0.00687711
	ENSG00000149084	bioRxiv 447367	Impedance of whole body	UKBB	rs145098791	C	T	0.213887	0.0277271	-0.00411549	0.00589718
	ENSG00000149084	bioRxiv 447367	Impedance of whole body	UKBB	rs148428864	G	A	0.365454	0.04329	0.00653029	0.00646767
	ENSG00000149084	bioRxiv 447367	Impedance of whole body	UKBB	rs148923903	T	C	-0.331068	0.0451169	-0.00525275	0.00683165
	ENSG00000149084	bioRxiv 447367	Impedance of whole body	UKBB	rs148984148	A	G	-0.620004	0.0469849	0.00361114	0.00879454
	ENSG00000149084	bioRxiv 447367	Impedance of whole body	UKBB	rs149235028	A	G	-0.302918	0.0403245	-0.00938027	0.00716107
	ENSG00000149084	bioRxiv 447367	Impedance of whole body	UKBB	rs149440302	T	C	-0.432691	0.0466594	0.013002	0.00844353
	ENSG00000149084	bioRxiv 447367	Impedance of whole body	UKBB	rs1895823	A	C	-0.0775915	0.0128246	-0.00425407	0.00287572
	ENSG00000149084	bioRxiv 447367	Impedance of whole body	UKBB	rs2863000	T	C	-0.124287	0.0133625	0.00251524	0.0027148
	ENSG00000149084	bioRxiv 447367	Impedance of whole body	UKBB	rs35145059	T	G	-0.290627	0.0253155	-0.010786	0.00431427
	ENSG00000149084	bioRxiv 447367	Impedance of whole body	UKBB	rs61886014	G	A	-0.159066	0.0258527	0.00464144	0.00482516
	ENSG00000149084	bioRxiv 447367	Impedance of whole body	UKBB	rs7108550	A	T	0.360562	0.0121657	0.0037819	0.00256073
	ENSG00000149084	bioRxiv 447367	Impedance of whole body	UKBB	rs7121386	T	C	0.175985	0.022102	0.00887662	0.00415499
	ENSG00000149084	bioRxiv 447367	Impedance of whole body	UKBB	rs7124589	A	T	0.0844627	0.0102808	0.00325954	0.00206674
	ENSG00000149084	bioRxiv 447367	Impedance of whole body	UKBB	rs72892476	A	T	-0.571568	0.0196553	-0.00377281	0.00387845
	ENSG00000149084	bioRxiv 447367	Impedance of whole body	UKBB	rs72896437	C	A	0.515174	0.0448165	0.00873233	0.00631
	ENSG00000149084	bioRxiv 447367	Impedance of whole body	UKBB	rs72900941	A	C	-0.255653	0.0355172	-0.00727959	0.00618477
	ENSG00000149084	bioRxiv 447367	Impedance of whole body	UKBB	rs72900965	A	G	0.234019	0.0317495	0.00757095	0.00629138
	ENSG00000149084	bioRxiv 447367	Impedance of whole body	UKBB	rs73544518	A	G	0.0944639	0.0155624	-0.00150595	0.00314603
	ENSG00000149084	bioRxiv 447367	Impedance of whole body	UKBB	rs74757419	G	A	0.215748	0.0304154	-0.00207657	0.00609703
	ENSG00000149084	bioRxiv 447367	Impedance of whole body	UKBB	rs770771	G	A	-0.0642266	0.00965349	0.00204823	0.00198956
	ENSG00000149084	bioRxiv 447367	Impedance of whole body	UKBB	rs7930455	T	C	0.0652307	0.00871975	0.000685177	0.00181038
	cg11257193	PMID: 30514905	Standing height	UKBB	rs117815248	G	A	0.511643	0.0920439	0.0104069	0.00473056
	cg11257193	PMID: 30514905	Standing height	UKBB	rs141534977	G	C	0.66295	0.117535	0.0172355	0.00499617
	cg11257193	PMID: 30514905	Standing height	UKBB	rs34454041	A	C	-0.425908	0.0512484	-0.00441528	0.00261368
	cg11257193	PMID: 30514905	Standing height	UKBB	rs62070807	C	T	-0.186818	0.0342232	-0.0074637	0.00179599
	cg11257193	PMID: 30514905	Standing height	UKBB	rs6505162	C	A	0.887779	0.0278968	0.0110218	0.00166288
	ENSG00000141034	bioRxiv 447367	White blood cell (leukocyte) count	UKBB	rs116877152	T	G	0.166383	0.0302306	-0.00362083	0.00665072
	ENSG00000141034	bioRxiv 447367	White blood cell (leukocyte) count	UKBB	rs138738187	A	G	-0.151088	0.0275477	0.0256961	0.00662247
	ENSG00000141034	bioRxiv 447367	White blood cell (leukocyte) count	UKBB	rs2660836	T	G	-0.0606638	0.0100523	0.0066973	0.0028361
	ENSG00000141034	bioRxiv 447367	White blood cell (leukocyte) count	UKBB	rs34075240	G	A	0.0600279	0.0109692	-0.00504588	0.00278051
	ENSG00000141034	bioRxiv 447367	White blood cell (leukocyte) count	UKBB	rs62073572	A	G	-0.236347	0.0341829	0.00441452	0.00937169
	ENSG00000141034	bioRxiv 447367	White blood cell (leukocyte) count	UKBB	rs6502634	T	C	-0.192451	0.00968317	0.0162427	0.00258947
	ENSG00000141034	bioRxiv 447367	White blood cell (leukocyte) count	UKBB	rs74361782	T	C	-0.194936	0.0231659	0.0119305	0.00708366
	ENSG00000141034	bioRxiv 447367	White blood cell (leukocyte) count	UKBB	rs77426647	T	G	-0.181449	0.0262535	0.0163884	0.00650569
	ENSG00000141034	bioRxiv 447367	White blood cell (leukocyte) count	UKBB	rs77697889	G	A	0.083451	0.0139573	-0.00467161	0.00325295
	ENSG00000141034	bioRxiv 447367	White blood cell (leukocyte) count	UKBB	rs854782	C	A	-0.0492415	0.00886116	0.00499843	0.00239318
	ASIP.5676.54.3	PMID: 29875488	Impedance of arm (right)	UKBB	rs17396317	A	G	0.3825	0.0364388	0.00680007	0.00240527
	ASIP.5676.54.3	PMID: 29875488	Impedance of arm (right)	UKBB	rs1742982	T	G	0.3529	0.0602397	0.0184968	0.00373033
	ASIP.5676.54.3	PMID: 29875488	Impedance of arm (right)	UKBB	rs2104010	C	T	0.2141	0.0274982	0.00506068	0.0018546
	ASIP.5676.54.3	PMID: 29875488	Impedance of arm (right)	UKBB	rs2152918	G	T	0.34	0.0276227	0.00615613	0.00187949
	ASIP.5676.54.3	PMID: 29875488	Impedance of arm (right)	UKBB	rs221985	A	G	0.3164	0.0386364	0.0058924	0.00259244
	ASIP.5676.54.3	PMID: 29875488	Impedance of arm (right)	UKBB	rs2425026	T	C	-0.1885	0.0250279	-0.00674447	0.00168829
	ASIP.5676.54.3	PMID: 29875488	Impedance of arm (right)	UKBB	rs242542	G	A	0.2187	0.0400618	0.0111258	0.00271603
	ASIP.5676.54.3	PMID: 29875488	Impedance of arm (right)	UKBB	rs2746089	T	C	0.4341	0.0370683	0.0164187	0.0024968
	ASIP.5676.54.3	PMID: 29875488	Impedance of arm (right)	UKBB	rs2747565	A	G	0.1872	0.0272261	0.00481906	0.00180919
	ASIP.5676.54.3	PMID: 29875488	Impedance of arm (right)	UKBB	rs34501072	A	G	0.3216	0.0401079	0.0133974	0.00263711
	ASIP.5676.54.3	PMID: 29875488	Impedance of arm (right)	UKBB	rs4911523	A	G	0.711	0.0456018	0.0200542	0.00301152
	ASIP.5676.54.3	PMID: 29875488	Impedance of arm (right)	UKBB	rs6057929	A	G	0.1557	0.0249504	0.00392533	0.00166084
	ASIP.5676.54.3	PMID: 29875488	Impedance of arm (right)	UKBB	rs6059655	A	G	0.936	0.0393	0.0193306	0.00275552
	ASIP.5676.54.3	PMID: 29875488	Impedance of arm (right)	UKBB	rs6059684	T	C	-0.1735	0.0252336	-0.00252073	0.00169814
	ASIP.5676.54.3	PMID: 29875488	Impedance of arm (right)	UKBB	rs62212082	A	T	0.3313	0.0289945	0.0103465	0.00194346
	ASIP.5676.54.3	PMID: 29875488	Impedance of arm (right)	UKBB	rs62213709	T	C	0.9569	0.0614254	0.0182402	0.00364945
	ASIP.5676.54.3	PMID: 29875488	Impedance of arm (right)	UKBB	rs7274811	T	G	0.2661	0.0279598	0.00631913	0.00189455
	ASIP.5676.54.3	PMID: 29875488	Impedance of arm (right)	UKBB	rs738703	C	T	0.1829	0.0263626	0.00149427	0.00177911
	ASIP.5676.54.3	PMID: 29875488	Impedance of arm (right)	UKBB	rs79447658	C	T	0.6068	0.0394163	0.0173947	0.00271
	ASIP.5676.54.3	PMID: 29875488	Impedance of arm (right)	UKBB	rs8117031	C	T	-0.1797	0.0249805	0.000652399	0.00172589
	GRIA4.10760.107.3	PMID: 29875488	Sitting height	UKBB	rs115484013	T	C	-0.3027	0.0317099	0.0288968	0.00225387
	GRIA4.10760.107.3	PMID: 29875488	Sitting height	UKBB	rs145020543	A	G	0.2032	0.0333204	-0.0209111	0.00233769
	GRIA4.10760.107.3	PMID: 29875488	Sitting height	UKBB	rs147633772	T	A	0.1817	0.0332591	-0.0208465	0.00315317
	GRIA4.10760.107.3	PMID: 29875488	Sitting height	UKBB	rs1611338	A	C	-0.1593	0.0252376	0.00735484	0.00184809
	GRIA4.10760.107.3	PMID: 29875488	Sitting height	UKBB	rs200992	G	A	-0.2255	0.036094	0.0141347	0.00273332
	GRIA4.10760.107.3	PMID: 29875488	Sitting height	UKBB	rs2393911	T	C	-0.157	0.0285044	0.00654281	0.00208055
	GRIA4.10760.107.3	PMID: 29875488	Sitting height	UKBB	rs2523586	G	T	0.2088	0.0278121	-0.00850098	0.00198317
	GRIA4.10760.107.3	PMID: 29875488	Sitting height	UKBB	rs2904596	G	T	0.2636	0.0269611	-0.0131871	0.00198282
	GRIA4.10760.107.3	PMID: 29875488	Sitting height	UKBB	rs3130552	A	G	-0.1774	0.02563	0.0128019	0.00185517
	GRIA4.10760.107.3	PMID: 29875488	Sitting height	UKBB	rs35779483	G	A	0.2015	0.0262253	-0.012305	0.00193416
	GRIA4.10760.107.3	PMID: 29875488	Sitting height	UKBB	rs36101847	T	C	0.2496	0.0259918	-0.015896	0.00196163
	GRIA4.10760.107.3	PMID: 29875488	Sitting height	UKBB	rs3828922	T	C	0.2183	0.0355822	-0.0179177	0.00261844
	GRIA4.10760.107.3	PMID: 29875488	Sitting height	UKBB	rs537160	A	G	-0.3798	0.0246352	0.0331313	0.00184654
	GRIA4.10760.107.3	PMID: 29875488	Sitting height	UKBB	rs601020	A	G	0.1737	0.0278509	-0.0114084	0.00210034
	GRIA4.10760.107.3	PMID: 29875488	Sitting height	UKBB	rs68188794	C	T	-0.2599	0.0378175	0.0198388	0.00277119
	GRIA4.10760.107.3	PMID: 29875488	Sitting height	UKBB	rs72851058	T	C	-0.3919	0.0348641	0.0280867	0.00240518
	GRIA4.10760.107.3	PMID: 29875488	Sitting height	UKBB	rs7454868	G	C	-0.2229	0.0369772	0.016372	0.00270877
	GRIA4.10760.107.3	PMID: 29875488	Sitting height	UKBB	rs9264490	G	A	-0.2099	0.0275628	0.0192023	0.00202167
	GRIA4.10760.107.3	PMID: 29875488	Sitting height	UKBB	rs9267374	C	T	0.1717	0.0267235	-0.0152853	0.0019371
	GRIA4.10760.107.3	PMID: 29875488	Sitting height	UKBB	rs9271462	C	T	-0.3237	0.0290876	0.0158822	0.00202949
	GRIA4.10760.107.3	PMID: 29875488	Sitting height	UKBB	rs9271746	C	T	0.2245	0.0271671	-0.0157696	0.00197646
	GRIA4.10760.107.3	PMID: 29875488	Sitting height	UKBB	rs9272770	A	G	-0.3688	0.0329283	0.029739	0.00236008
	ENSG00000166165	bioRxiv 447367	White blood cell (leukocyte) count	UKBB	rs10149470	G	A	0.212854	0.00791377	0.0164001	0.00238384
	ENSG00000166165	bioRxiv 447367	White blood cell (leukocyte) count	UKBB	rs111589287	C	T	0.216333	0.0337788	0.0148377	0.00728198
	ENSG00000166165	bioRxiv 447367	White blood cell (leukocyte) count	UKBB	rs11620647	G	A	0.105374	0.0149201	0.00286763	0.00405173
	ENSG00000166165	bioRxiv 447367	White blood cell (leukocyte) count	UKBB	rs11625345	C	G	0.0624839	0.0106081	0.0070193	0.00243988
	ENSG00000166165	bioRxiv 447367	White blood cell (leukocyte) count	UKBB	rs117392997	G	T	0.213496	0.0308654	0.0122995	0.00668667
	ENSG00000166165	bioRxiv 447367	White blood cell (leukocyte) count	UKBB	rs12147174	A	G	0.130744	0.0114756	0.0114206	0.00263259
	ENSG00000166165	bioRxiv 447367	White blood cell (leukocyte) count	UKBB	rs138586555	G	A	0.323073	0.0563965	0.0175015	0.009338
	ENSG00000166165	bioRxiv 447367	White blood cell (leukocyte) count	UKBB	rs149132626	T	G	-0.180801	0.0277712	-0.0158731	0.00901166
	ENSG00000166165	bioRxiv 447367	White blood cell (leukocyte) count	UKBB	rs185457688	A	C	0.254648	0.0354614	0.00888004	0.00821333
	ENSG00000166165	bioRxiv 447367	White blood cell (leukocyte) count	UKBB	rs3212028	T	C	0.183049	0.0124398	0.0169321	0.00352855
	ENSG00000166165	bioRxiv 447367	White blood cell (leukocyte) count	UKBB	rs60788988	C	T	-0.155421	0.0185559	-0.0123008	0.00509431
	ENSG00000166165	bioRxiv 447367	White blood cell (leukocyte) count	UKBB	rs61995846	T	C	-0.055348	0.00962139	-0.00495508	0.0025811
	ENSG00000166165	bioRxiv 447367	White blood cell (leukocyte) count	UKBB	rs62007678	G	T	-0.16521	0.0225235	-0.00854671	0.00628656
	ENSG00000166165	bioRxiv 447367	White blood cell (leukocyte) count	UKBB	rs7156555	A	G	-0.0839398	0.00916794	-0.0141181	0.00264208
	ENSG00000166165	bioRxiv 447367	White blood cell (leukocyte) count	UKBB	rs743212	T	C	-0.0697956	0.0087358	-0.00903625	0.0026553
	ENSG00000166165	bioRxiv 447367	White blood cell (leukocyte) count	UKBB	rs8021877	A	G	0.121709	0.00845108	0.00768103	0.00239424
	ENSG00000166165	bioRxiv 447367	White blood cell (leukocyte) count	UKBB	rs861535	G	A	-0.131564	0.0146641	-0.0130287	0.00391471
	cg17117718	PMID: 30514905	Sitting height	UKBB	rs11079764	A	G	-0.198955	0.031733	0.00141958	0.00196015
	cg17117718	PMID: 30514905	Sitting height	UKBB	rs11657021	C	T	-0.334493	0.0532952	-0.00292289	0.00326806
	cg17117718	PMID: 30514905	Sitting height	UKBB	rs116843903	A	G	-0.356963	0.0624157	0.000925386	0.00351795
	cg17117718	PMID: 30514905	Sitting height	UKBB	rs117562189	A	G	-0.398948	0.0644554	0.00649234	0.00342796
	cg17117718	PMID: 30514905	Sitting height	UKBB	rs117801051	T	C	-0.391658	0.0506633	0.00928755	0.00282633
	cg17117718	PMID: 30514905	Sitting height	UKBB	rs12942300	A	T	-0.341402	0.0416066	0.00735228	0.00235859
	cg17117718	PMID: 30514905	Sitting height	UKBB	rs149455674	T	C	0.792904	0.0713981	-0.0225802	0.00401692
	cg17117718	PMID: 30514905	Sitting height	UKBB	rs150491423	A	G	0.747413	0.106034	-0.0336369	0.00775928
	cg17117718	PMID: 30514905	Sitting height	UKBB	rs17426174	C	G	1.51707	0.0218543	-0.0278244	0.00213018
	cg17117718	PMID: 30514905	Sitting height	UKBB	rs17689948	C	G	-0.444557	0.0633279	0.00716093	0.00353506
	cg17117718	PMID: 30514905	Sitting height	UKBB	rs3024285	A	G	-0.204892	0.0355259	0.00967929	0.00194579
	cg17117718	PMID: 30514905	Sitting height	UKBB	rs35732828	A	C	-0.376956	0.0415802	0.00991534	0.00241149
	cg17117718	PMID: 30514905	Sitting height	UKBB	rs4792885	G	A	-0.304272	0.0549197	0.0145557	0.0030743
	cg17117718	PMID: 30514905	Sitting height	UKBB	rs62066728	A	G	0.793671	0.0970433	-0.000205851	0.00488159
	cg17117718	PMID: 30514905	Sitting height	UKBB	rs62074125	C	A	-0.414075	0.0354859	0.00761368	0.00203929
	cg17117718	PMID: 30514905	Sitting height	UKBB	rs7207244	G	C	-0.220519	0.0329822	0.00411677	0.00184652
	cg17117718	PMID: 30514905	Sitting height	UKBB	rs7222094	T	C	-0.348766	0.0326483	0.00822704	0.00179534
	cg17117718	PMID: 30514905	Sitting height	UKBB	rs79439005	G	A	0.3035	0.0554278	-0.00562616	0.0026303
	ENSG00000244754	bioRxiv 447367	Sitting height	UKBB	rs113050076	C	T	-0.161419	0.0170955	-0.0025028	0.00352724
	ENSG00000244754	bioRxiv 447367	Sitting height	UKBB	rs117137703	T	C	0.129792	0.020822	0.00345436	0.00333429
	ENSG00000244754	bioRxiv 447367	Sitting height	UKBB	rs117528740	G	A	0.307961	0.0283663	0.013319	0.00442474
	ENSG00000244754	bioRxiv 447367	Sitting height	UKBB	rs118108999	T	C	-0.235165	0.0394797	-0.00515332	0.00626993
	ENSG00000244754	bioRxiv 447367	Sitting height	UKBB	rs1207953	G	C	0.0578024	0.00918665	0.00220262	0.00186956
	ENSG00000244754	bioRxiv 447367	Sitting height	UKBB	rs12429688	T	G	0.364001	0.00952825	0.0110006	0.00185257
	ENSG00000244754	bioRxiv 447367	Sitting height	UKBB	rs138849050	A	G	0.332327	0.0287595	0.0176062	0.00669828
	ENSG00000244754	bioRxiv 447367	Sitting height	UKBB	rs139645291	T	G	0.385594	0.0260086	0.0103941	0.00437633
	ENSG00000244754	bioRxiv 447367	Sitting height	UKBB	rs143423393	G	A	0.295047	0.0286059	0.0239783	0.00628589
	ENSG00000244754	bioRxiv 447367	Sitting height	UKBB	rs145102415	G	A	0.373912	0.0577024	0.00238555	0.00848403
	ENSG00000244754	bioRxiv 447367	Sitting height	UKBB	rs147128832	C	T	-0.166862	0.0278539	-0.00983387	0.00500856
	ENSG00000244754	bioRxiv 447367	Sitting height	UKBB	rs147539974	A	G	-0.251281	0.0406669	-0.00282103	0.00760621
	ENSG00000244754	bioRxiv 447367	Sitting height	UKBB	rs17594131	C	T	-0.10768	0.0184763	-0.00633497	0.00314943
	ENSG00000244754	bioRxiv 447367	Sitting height	UKBB	rs1853521	A	C	0.0931899	0.0111349	0.000332325	0.00225685
	ENSG00000244754	bioRxiv 447367	Sitting height	UKBB	rs208427	A	G	-0.170187	0.020022	-0.00335447	0.00404688
	ENSG00000244754	bioRxiv 447367	Sitting height	UKBB	rs56055512	T	C	0.178317	0.0125101	0.00167612	0.00224453
	ENSG00000244754	bioRxiv 447367	Sitting height	UKBB	rs71423117	C	G	-0.151466	0.0226847	-0.00158882	0.00440114
	ENSG00000244754	bioRxiv 447367	Sitting height	UKBB	rs75543782	G	A	-0.273767	0.0453497	-0.00228019	0.00664625
	ENSG00000244754	bioRxiv 447367	Sitting height	UKBB	rs75993883	T	C	0.282121	0.0386499	0.00412581	0.00626395
	ENSG00000244754	bioRxiv 447367	Sitting height	UKBB	rs79126213	T	C	0.272916	0.0213713	0.00509979	0.00367931
	ENSG00000244754	bioRxiv 447367	Sitting height	UKBB	rs9535438	T	C	-0.159885	0.0173777	0.000580008	0.00346408
	ENSG00000244754	bioRxiv 447367	Sitting height	UKBB	rs9568337	G	C	-0.137834	0.0122361	-0.00679974	0.00256466
	ENSG00000244754	bioRxiv 447367	Sitting height	UKBB	rs9596269	T	C	0.205223	0.0263722	0.00476001	0.00456594
	APOE.2937.10.2	PMID: 29875488	Immature reticulocyte fraction	UKBB	rs112450640	A	G	-0.6217	0.0910734	-0.0583322	0.0087736
	APOE.2937.10.2	PMID: 29875488	Immature reticulocyte fraction	UKBB	rs11881756	C	T	-0.223	0.0398466	-0.018951	0.00377062
	APOE.2937.10.2	PMID: 29875488	Immature reticulocyte fraction	UKBB	rs59325138	T	C	0.1728	0.0253751	0.0142971	0.00246017
	APOE.2937.10.2	PMID: 29875488	Immature reticulocyte fraction	UKBB	rs7343130	A	G	-0.1749	0.0249076	-0.0123562	0.00244269
	APOE.2937.10.2	PMID: 29875488	Immature reticulocyte fraction	UKBB	rs7412	T	C	-0.7211	0.0447782	-0.0637873	0.00441591
	ENSG00000101460	bioRxiv 447367	Impedance of arm (right)	UKBB	rs112825656	A	G	0.0721206	0.00983025	-0.000201577	0.00215291
	ENSG00000101460	bioRxiv 447367	Impedance of arm (right)	UKBB	rs116862924	C	T	0.255749	0.0338714	-0.018138	0.00653898
	ENSG00000101460	bioRxiv 447367	Impedance of arm (right)	UKBB	rs1205312	A	G	-0.418112	0.0168475	0.0175932	0.0028409
	ENSG00000101460	bioRxiv 447367	Impedance of arm (right)	UKBB	rs12481340	A	G	0.254189	0.0325833	-0.0139667	0.00582919
	ENSG00000101460	bioRxiv 447367	Impedance of arm (right)	UKBB	rs142107216	T	G	-0.487616	0.0395921	0.000611427	0.00780517
	ENSG00000101460	bioRxiv 447367	Impedance of arm (right)	UKBB	rs149034899	A	G	-0.780786	0.0988661	0.011415	0.00856205
	ENSG00000101460	bioRxiv 447367	Impedance of arm (right)	UKBB	rs184319498	C	T	-0.495904	0.0401633	0.00706192	0.0058741
	ENSG00000101460	bioRxiv 447367	Impedance of arm (right)	UKBB	rs187980890	A	G	0.422877	0.0401212	-0.0222381	0.00713877
	ENSG00000101460	bioRxiv 447367	Impedance of arm (right)	UKBB	rs2425038	G	A	0.0851691	0.0117145	0.00105537	0.00241373
	ENSG00000101460	bioRxiv 447367	Impedance of arm (right)	UKBB	rs2425051	T	A	0.118961	0.00800093	-0.00717337	0.00167881
	ENSG00000101460	bioRxiv 447367	Impedance of arm (right)	UKBB	rs2747565	A	G	-0.0795287	0.00938259	0.00481906	0.00180919
	ENSG00000101460	bioRxiv 447367	Impedance of arm (right)	UKBB	rs3213150	A	G	-0.0754559	0.00886902	0.0039693	0.00183052
	ENSG00000101460	bioRxiv 447367	Impedance of arm (right)	UKBB	rs36078366	G	A	0.158307	0.0147161	-0.00491604	0.00296086
	ENSG00000101460	bioRxiv 447367	Impedance of arm (right)	UKBB	rs56289635	A	C	0.0834619	0.01386	-0.00487247	0.00242665
	ENSG00000101460	bioRxiv 447367	Impedance of arm (right)	UKBB	rs58427177	T	C	-0.284001	0.0262061	0.00597801	0.00748432
	ENSG00000101460	bioRxiv 447367	Impedance of arm (right)	UKBB	rs6060156	C	G	-0.176634	0.00891019	0.00674729	0.00180086
	ENSG00000101460	bioRxiv 447367	Impedance of arm (right)	UKBB	rs6120436	A	G	-0.142125	0.00799518	0.0086181	0.00166969
	ENSG00000101460	bioRxiv 447367	Impedance of arm (right)	UKBB	rs62210588	G	A	-0.457175	0.0179635	0.0196527	0.00286786
	ENSG00000101460	bioRxiv 447367	Impedance of arm (right)	UKBB	rs7266612	G	A	0.196299	0.0341746	-0.0105315	0.0055811
	ENSG00000101460	bioRxiv 447367	Impedance of arm (right)	UKBB	rs73097037	C	T	0.161844	0.0166236	-0.0121157	0.00346138
	ENSG00000101460	bioRxiv 447367	Impedance of arm (right)	UKBB	rs742614	A	G	-0.0800399	0.00808517	0.00394952	0.00168454
	ENSG00000101460	bioRxiv 447367	Impedance of arm (right)	UKBB	rs74778497	A	G	0.115137	0.0192898	-0.00474412	0.00322253
	ENSG00000101460	bioRxiv 447367	Impedance of arm (right)	UKBB	rs75076672	T	C	0.120198	0.0147279	0.00270149	0.00352295
	ENSG00000101460	bioRxiv 447367	Impedance of arm (right)	UKBB	rs75084006	T	G	0.134675	0.0240499	0.00447281	0.00524448
	ENSG00000101460	bioRxiv 447367	Impedance of arm (right)	UKBB	rs78836409	A	G	0.132173	0.0219842	-0.0074485	0.00353286
	ENSG00000101460	bioRxiv 447367	Impedance of arm (right)	UKBB	rs79650492	A	T	-0.193891	0.0235545	0.00200803	0.0039804
	ENSG00000196118	bioRxiv 447367	Impedance of whole body	UKBB	rs117306997	A	G	-0.280297	0.0379662	-0.0111377	0.00906861
	ENSG00000196118	bioRxiv 447367	Impedance of whole body	UKBB	rs13332167	C	T	-0.0873566	0.012188	-0.0106487	0.00247975
	ENSG00000196118	bioRxiv 447367	Impedance of whole body	UKBB	rs3751847	A	G	0.12334	0.00882045	0.00932619	0.00185095
	ENSG00000196118	bioRxiv 447367	Impedance of whole body	UKBB	rs62057183	T	C	0.112028	0.0157533	0.00798906	0.00252137
	ENSG00000196118	bioRxiv 447367	Impedance of whole body	UKBB	rs72793372	T	C	-0.181228	0.0111135	-0.0144267	0.0021418
	ENSG00000196118	bioRxiv 447367	Impedance of whole body	UKBB	rs74998771	A	G	-0.171435	0.0292052	-0.00888497	0.00522754
	ENSG00000196118	bioRxiv 447367	Impedance of whole body	UKBB	rs75516730	T	C	-0.103346	0.0163864	-0.00911606	0.00313418
	ENSG00000196118	bioRxiv 447367	Impedance of whole body	UKBB	rs79030220	T	C	0.127618	0.021824	0.0103467	0.00372747
	ENSG00000065060	bioRxiv 447367	Impedance of whole body	UKBB	rs10947553	T	C	0.61042	0.0348203	-0.00583482	0.00601369
	ENSG00000065060	bioRxiv 447367	Impedance of whole body	UKBB	rs112889901	C	T	0.641891	0.0439935	-0.0114144	0.00802073
	ENSG00000065060	bioRxiv 447367	Impedance of whole body	UKBB	rs113032884	A	G	-0.0997517	0.00919116	0.00267322	0.00186564
	ENSG00000065060	bioRxiv 447367	Impedance of whole body	UKBB	rs114250107	A	C	0.346234	0.0560339	-0.00374509	0.00789745
	ENSG00000065060	bioRxiv 447367	Impedance of whole body	UKBB	rs114389319	A	G	-0.301558	0.0344072	-0.00649106	0.00745607
	ENSG00000065060	bioRxiv 447367	Impedance of whole body	UKBB	rs114590655	T	G	-0.316501	0.0483385	0.00779314	0.0072699
	ENSG00000065060	bioRxiv 447367	Impedance of whole body	UKBB	rs114847264	G	A	-0.377893	0.056407	0.0100798	0.00663508
	ENSG00000065060	bioRxiv 447367	Impedance of whole body	UKBB	rs115076031	T	C	-0.277121	0.0224618	4.30598e-06	0.0034307
	ENSG00000065060	bioRxiv 447367	Impedance of whole body	UKBB	rs115340686	C	T	-0.313412	0.0335429	-0.0134385	0.0072978
	ENSG00000065060	bioRxiv 447367	Impedance of whole body	UKBB	rs115357460	T	C	0.649874	0.0463917	0.00829726	0.00794202
	ENSG00000065060	bioRxiv 447367	Impedance of whole body	UKBB	rs115661362	C	T	-0.289873	0.0268019	0.0136386	0.00477511
	ENSG00000065060	bioRxiv 447367	Impedance of whole body	UKBB	rs116751036	G	A	0.358073	0.0266431	-0.0162657	0.00560808
	ENSG00000065060	bioRxiv 447367	Impedance of whole body	UKBB	rs12203968	A	G	-0.344965	0.0156594	0.00613715	0.00311458
	ENSG00000065060	bioRxiv 447367	Impedance of whole body	UKBB	rs13213430	A	G	0.328175	0.0355637	0.00621591	0.00635677
	ENSG00000065060	bioRxiv 447367	Impedance of whole body	UKBB	rs139410086	T	C	-0.354022	0.0318331	0.00322407	0.00495533
	ENSG00000065060	bioRxiv 447367	Impedance of whole body	UKBB	rs139760077	A	G	-0.306827	0.0560189	0.0112657	0.0072734
	ENSG00000065060	bioRxiv 447367	Impedance of whole body	UKBB	rs140075514	T	C	-0.322275	0.0337404	0.00363479	0.00486167
	ENSG00000065060	bioRxiv 447367	Impedance of whole body	UKBB	rs142583445	T	G	0.390036	0.0633545	-0.013264	0.00837189
	ENSG00000065060	bioRxiv 447367	Impedance of whole body	UKBB	rs143018638	T	C	0.643559	0.0757431	-0.00389194	0.0090368
	ENSG00000065060	bioRxiv 447367	Impedance of whole body	UKBB	rs143876569	A	C	-0.209423	0.0354462	-0.00481599	0.00589713
	ENSG00000065060	bioRxiv 447367	Impedance of whole body	UKBB	rs143896361	T	C	0.688667	0.0248393	-0.0213405	0.00499075
	ENSG00000065060	bioRxiv 447367	Impedance of whole body	UKBB	rs144583297	G	T	0.256072	0.0439563	-0.00861201	0.00621498
	ENSG00000065060	bioRxiv 447367	Impedance of whole body	UKBB	rs145630570	A	G	-0.390421	0.0320611	-0.00418396	0.00545836
	ENSG00000065060	bioRxiv 447367	Impedance of whole body	UKBB	rs149289403	A	G	-0.311473	0.0310343	0.00672389	0.00489477
	ENSG00000065060	bioRxiv 447367	Impedance of whole body	UKBB	rs151115763	C	T	-0.274671	0.0323637	0.00462183	0.00476695
	ENSG00000065060	bioRxiv 447367	Impedance of whole body	UKBB	rs17511835	T	C	-0.29952	0.0167324	0.00410002	0.0031404
	ENSG00000065060	bioRxiv 447367	Impedance of whole body	UKBB	rs184663706	T	C	-0.271164	0.0438494	0.00948972	0.00927013
	ENSG00000065060	bioRxiv 447367	Impedance of whole body	UKBB	rs190598744	T	C	0.671155	0.0378405	0.00470585	0.00773059
	ENSG00000065060	bioRxiv 447367	Impedance of whole body	UKBB	rs192853951	T	C	0.599154	0.0538575	-0.0143493	0.00819704
	ENSG00000065060	bioRxiv 447367	Impedance of whole body	UKBB	rs193084192	T	C	0.529668	0.0543083	-0.00936636	0.0081554
	ENSG00000065060	bioRxiv 447367	Impedance of whole body	UKBB	rs2267667	G	C	0.263267	0.0103974	-0.00106613	0.0021059
	ENSG00000065060	bioRxiv 447367	Impedance of whole body	UKBB	rs2814964	C	T	-0.367955	0.0367279	0.0186464	0.00514438
	ENSG00000065060	bioRxiv 447367	Impedance of whole body	UKBB	rs28627111	T	C	0.627138	0.0400394	-0.00289694	0.00627972
	ENSG00000065060	bioRxiv 447367	Impedance of whole body	UKBB	rs34490286	A	G	0.561822	0.0347477	-0.000298564	0.00548272
	ENSG00000065060	bioRxiv 447367	Impedance of whole body	UKBB	rs36053978	G	A	0.483892	0.0351048	0.00144727	0.00549546
	ENSG00000065060	bioRxiv 447367	Impedance of whole body	UKBB	rs3798544	A	G	0.3448	0.0127148	-0.00786685	0.00268082
	ENSG00000065060	bioRxiv 447367	Impedance of whole body	UKBB	rs3800397	A	G	-0.284604	0.0143513	0.00693176	0.00293611
	ENSG00000065060	bioRxiv 447367	Impedance of whole body	UKBB	rs41270082	A	G	0.4767	0.0538134	-0.0276123	0.00943356
	ENSG00000065060	bioRxiv 447367	Impedance of whole body	UKBB	rs45458098	T	C	-0.478649	0.0408634	-0.00663677	0.0082734
	ENSG00000065060	bioRxiv 447367	Impedance of whole body	UKBB	rs4646925	G	A	0.581971	0.0241162	-0.00483993	0.00563837
	ENSG00000065060	bioRxiv 447367	Impedance of whole body	UKBB	rs4646938	G	T	-0.38003	0.0317831	-0.0009576	0.00540104
	ENSG00000065060	bioRxiv 447367	Impedance of whole body	UKBB	rs4713795	T	A	0.153788	0.0185927	-0.00484017	0.00409264
	ENSG00000065060	bioRxiv 447367	Impedance of whole body	UKBB	rs4713884	A	G	-0.166852	0.00868476	0.00254373	0.00181857
	ENSG00000065060	bioRxiv 447367	Impedance of whole body	UKBB	rs55899330	A	G	0.445171	0.0680294	0.00310658	0.00735638
	ENSG00000065060	bioRxiv 447367	Impedance of whole body	UKBB	rs56340485	A	G	-0.274783	0.0130537	0.00545125	0.00275715
	ENSG00000065060	bioRxiv 447367	Impedance of whole body	UKBB	rs56350128	T	C	-0.434013	0.0214516	0.0147755	0.0036739
	ENSG00000065060	bioRxiv 447367	Impedance of whole body	UKBB	rs58946634	G	A	0.228749	0.0389241	0.00330671	0.00438479
	ENSG00000065060	bioRxiv 447367	Impedance of whole body	UKBB	rs6457822	A	G	0.205519	0.0328568	-0.00594552	0.00726188
	ENSG00000065060	bioRxiv 447367	Impedance of whole body	UKBB	rs6916624	A	G	0.759318	0.0463066	-0.00926773	0.00726192
	ENSG00000065060	bioRxiv 447367	Impedance of whole body	UKBB	rs6924056	A	G	-0.344571	0.0282245	0.00900505	0.00544709
	ENSG00000065060	bioRxiv 447367	Impedance of whole body	UKBB	rs6936773	A	G	0.246123	0.00989831	-0.00678255	0.0020502
	ENSG00000065060	bioRxiv 447367	Impedance of whole body	UKBB	rs71567415	G	A	-0.0800025	0.0129232	0.00263443	0.00257452
	ENSG00000065060	bioRxiv 447367	Impedance of whole body	UKBB	rs72894042	T	G	0.712264	0.0322572	-0.00433368	0.00688427
	ENSG00000065060	bioRxiv 447367	Impedance of whole body	UKBB	rs73406709	A	G	0.304016	0.0303567	-0.00704477	0.00553049
	ENSG00000065060	bioRxiv 447367	Impedance of whole body	UKBB	rs73731226	C	G	0.172234	0.0247285	0.00469517	0.00499425
	ENSG00000065060	bioRxiv 447367	Impedance of whole body	UKBB	rs745222	G	A	-0.0861676	0.0118587	-0.00224207	0.00229794
	ENSG00000065060	bioRxiv 447367	Impedance of whole body	UKBB	rs74594747	A	G	-0.447047	0.0578312	-0.000761829	0.00690761
	ENSG00000065060	bioRxiv 447367	Impedance of whole body	UKBB	rs75140126	G	T	-0.539127	0.0381937	0.00446549	0.00541384
	ENSG00000065060	bioRxiv 447367	Impedance of whole body	UKBB	rs75461116	C	T	0.467292	0.0493205	-0.00876243	0.00840537
	ENSG00000065060	bioRxiv 447367	Impedance of whole body	UKBB	rs75604492	C	T	-0.255889	0.031752	-0.00592668	0.00527215
	ENSG00000065060	bioRxiv 447367	Impedance of whole body	UKBB	rs76114526	T	C	0.465012	0.0376736	-0.00316639	0.00771065
	ENSG00000065060	bioRxiv 447367	Impedance of whole body	UKBB	rs76324131	G	A	0.799548	0.0370532	-0.00608211	0.00662063
	ENSG00000065060	bioRxiv 447367	Impedance of whole body	UKBB	rs7774697	G	A	0.829128	0.00769514	-0.0124546	0.00192123
	ENSG00000065060	bioRxiv 447367	Impedance of whole body	UKBB	rs78147341	C	T	-0.305206	0.0312974	-0.00722387	0.00571824
	ENSG00000065060	bioRxiv 447367	Impedance of whole body	UKBB	rs79344002	T	C	0.200337	0.032556	-0.00962908	0.00564521
	ENSG00000065060	bioRxiv 447367	Impedance of whole body	UKBB	rs79431846	G	A	-0.446597	0.0322583	0.00732028	0.00614289
	ENSG00000065060	bioRxiv 447367	Impedance of whole body	UKBB	rs79516738	C	T	-0.379186	0.0287245	-0.000938325	0.00531372
	ENSG00000065060	bioRxiv 447367	Impedance of whole body	UKBB	rs9366870	A	T	-0.290291	0.0229923	0.00667865	0.00590216
	ENSG00000065060	bioRxiv 447367	Impedance of whole body	UKBB	rs9368793	G	A	0.0832713	0.0106646	-0.00557199	0.00219852
	ENSG00000065060	bioRxiv 447367	Impedance of whole body	UKBB	rs9394227	T	C	-0.193231	0.00926865	0.00319706	0.00192232
	ENSG00000065060	bioRxiv 447367	Impedance of whole body	UKBB	rs9394318	T	C	-0.0843652	0.00944824	-0.00151802	0.00197263
	ENSG00000065060	bioRxiv 447367	Impedance of whole body	UKBB	rs9469762	A	G	0.288394	0.0262544	-0.0150389	0.00550028
	ENSG00000146731	bioRxiv 447367	Standing height	UKBB	rs10255049	G	A	0.255742	0.00843216	-0.0124342	0.00178637
	ENSG00000146731	bioRxiv 447367	Standing height	UKBB	rs112885109	A	G	0.157289	0.0167044	-0.00250196	0.00348633
	ENSG00000146731	bioRxiv 447367	Standing height	UKBB	rs113507530	A	G	-0.146872	0.0187122	0.00930762	0.00346698
	ENSG00000146731	bioRxiv 447367	Standing height	UKBB	rs12672347	G	C	0.314699	0.0320076	-0.00751286	0.00333651
	ENSG00000146731	bioRxiv 447367	Standing height	UKBB	rs13223519	T	C	0.209819	0.0266932	-0.00869745	0.00575622
	ENSG00000146731	bioRxiv 447367	Standing height	UKBB	rs142405391	T	C	0.251185	0.0390877	0.0121725	0.00853072
	ENSG00000146731	bioRxiv 447367	Standing height	UKBB	rs144402098	G	A	0.356459	0.05707	-0.0329034	0.00724547
	ENSG00000146731	bioRxiv 447367	Standing height	UKBB	rs147091392	G	A	0.444191	0.0595494	-0.0035611	0.00604377
	ENSG00000146731	bioRxiv 447367	Standing height	UKBB	rs147894961	T	C	0.144333	0.018392	-0.0093135	0.00357877
	ENSG00000146731	bioRxiv 447367	Standing height	UKBB	rs148176125	T	C	0.133628	0.0141444	-0.00193552	0.00268811
	ENSG00000146731	bioRxiv 447367	Standing height	UKBB	rs148404896	A	G	0.276027	0.0320039	-0.0121901	0.00720873
	ENSG00000146731	bioRxiv 447367	Standing height	UKBB	rs148741719	T	C	0.19542	0.0242758	-0.00208164	0.00433778
	ENSG00000146731	bioRxiv 447367	Standing height	UKBB	rs149508626	T	C	-0.094435	0.0168628	-0.00203748	0.00214178
	ENSG00000146731	bioRxiv 447367	Standing height	UKBB	rs28573068	T	G	-0.0816246	0.00892638	0.000692559	0.001785
	ENSG00000146731	bioRxiv 447367	Standing height	UKBB	rs2961475	T	A	-0.0568016	0.00938094	0.00653967	0.00168601
	ENSG00000146731	bioRxiv 447367	Standing height	UKBB	rs35242121	G	T	0.0614129	0.0107519	0.00124944	0.00213648
	ENSG00000146731	bioRxiv 447367	Standing height	UKBB	rs4947517	G	A	-0.0876697	0.00799381	0.000826129	0.00165433
	ENSG00000146731	bioRxiv 447367	Standing height	UKBB	rs62456573	G	A	0.165214	0.0190721	-0.0139862	0.00381852
	ENSG00000146731	bioRxiv 447367	Standing height	UKBB	rs7781359	T	C	0.0510858	0.00830879	-0.00206291	0.00173622
	ENSG00000214078	bioRxiv 447367	Impedance of whole body	UKBB	rs111348717	A	G	-0.561159	0.0271551	-0.000373806	0.00630522
	ENSG00000214078	bioRxiv 447367	Impedance of whole body	UKBB	rs11167262	G	T	-0.203716	0.0224699	-0.0116412	0.00428037
	ENSG00000214078	bioRxiv 447367	Impedance of whole body	UKBB	rs111848769	G	A	-0.307315	0.0245785	-0.00507045	0.00695038
	ENSG00000214078	bioRxiv 447367	Impedance of whole body	UKBB	rs112121639	A	G	-1.4811	0.0531686	-0.0187152	0.00871084
	ENSG00000214078	bioRxiv 447367	Impedance of whole body	UKBB	rs112705879	T	C	0.156692	0.0283883	-0.00346108	0.00478404
	ENSG00000214078	bioRxiv 447367	Impedance of whole body	UKBB	rs113653273	C	T	-0.22687	0.0211632	0.00399756	0.00459111
	ENSG00000214078	bioRxiv 447367	Impedance of whole body	UKBB	rs11554015	A	G	-1.16326	0.0497807	-0.0306546	0.00758984
	ENSG00000214078	bioRxiv 447367	Impedance of whole body	UKBB	rs116862924	C	T	-0.239666	0.0337206	-0.0213239	0.00708443
	ENSG00000214078	bioRxiv 447367	Impedance of whole body	UKBB	rs117034885	C	T	-1.18972	0.038981	-0.0166109	0.0081595
	ENSG00000214078	bioRxiv 447367	Impedance of whole body	UKBB	rs117042707	T	C	0.15992	0.0163571	0.00316575	0.0028625
	ENSG00000214078	bioRxiv 447367	Impedance of whole body	UKBB	rs117658625	A	G	-0.988025	0.0379062	-0.010275	0.00787374
	ENSG00000214078	bioRxiv 447367	Impedance of whole body	UKBB	rs11907707	G	A	0.13871	0.0165866	0.00250256	0.00238394
	ENSG00000214078	bioRxiv 447367	Impedance of whole body	UKBB	rs12481340	A	G	-0.192276	0.0324692	-0.0106086	0.0063161
	ENSG00000214078	bioRxiv 447367	Impedance of whole body	UKBB	rs138304199	C	G	-0.471715	0.0694025	-0.00530687	0.00872723
	ENSG00000214078	bioRxiv 447367	Impedance of whole body	UKBB	rs141182160	G	A	0.228866	0.021609	-0.000493906	0.00543512
	ENSG00000214078	bioRxiv 447367	Impedance of whole body	UKBB	rs142929214	A	T	0.130877	0.0155491	0.0054832	0.00299551
	ENSG00000214078	bioRxiv 447367	Impedance of whole body	UKBB	rs148216216	T	C	-0.84075	0.0381126	-0.0135781	0.00657609
	ENSG00000214078	bioRxiv 447367	Impedance of whole body	UKBB	rs150336341	T	C	-0.197001	0.0233924	-0.00260704	0.00448839
	ENSG00000214078	bioRxiv 447367	Impedance of whole body	UKBB	rs151031674	C	T	-0.747609	0.0204181	-0.00744406	0.00441022
	ENSG00000214078	bioRxiv 447367	Impedance of whole body	UKBB	rs17093027	T	A	-1.22812	0.0108237	-0.0169873	0.00299433
	ENSG00000214078	bioRxiv 447367	Impedance of whole body	UKBB	rs2024549	A	G	0.189062	0.0312128	0.00683311	0.00500809
	ENSG00000214078	bioRxiv 447367	Impedance of whole body	UKBB	rs2104009	A	G	-0.182236	0.00883354	-0.000337455	0.00181443
	ENSG00000214078	bioRxiv 447367	Impedance of whole body	UKBB	rs2180668	G	A	0.0640642	0.00893977	0.00542408	0.00197792
	ENSG00000214078	bioRxiv 447367	Impedance of whole body	UKBB	rs2425068	C	T	0.238604	0.0191952	0.00148085	0.0036021
	ENSG00000214078	bioRxiv 447367	Impedance of whole body	UKBB	rs34337249	A	G	-0.134627	0.0164039	-0.00118689	0.00310023
	ENSG00000214078	bioRxiv 447367	Impedance of whole body	UKBB	rs35395621	C	T	0.169522	0.0196183	-0.0037843	0.00364124
	ENSG00000214078	bioRxiv 447367	Impedance of whole body	UKBB	rs41290904	A	G	-0.167697	0.0241889	-0.0148715	0.00518588
	ENSG00000214078	bioRxiv 447367	Impedance of whole body	UKBB	rs41293070	T	C	0.149335	0.0210801	-0.00166508	0.00373768
	ENSG00000214078	bioRxiv 447367	Impedance of whole body	UKBB	rs58427177	T	C	-0.371382	0.0260692	-0.00109423	0.00810854
	ENSG00000214078	bioRxiv 447367	Impedance of whole body	UKBB	rs6060135	G	A	0.0688839	0.00807056	0.00485515	0.0018255
	ENSG00000214078	bioRxiv 447367	Impedance of whole body	UKBB	rs6068398	T	C	0.0937817	0.01265	0.00788872	0.00250746
	ENSG00000214078	bioRxiv 447367	Impedance of whole body	UKBB	rs6088946	A	G	0.138075	0.0169546	0.00965947	0.00372043
	ENSG00000214078	bioRxiv 447367	Impedance of whole body	UKBB	rs6089043	G	A	-0.623017	0.0300258	-0.00272097	0.00595763
	ENSG00000214078	bioRxiv 447367	Impedance of whole body	UKBB	rs6127211	A	G	0.178352	0.012944	-0.000739469	0.00276386
	ENSG00000214078	bioRxiv 447367	Impedance of whole body	UKBB	rs62210519	A	G	-0.469766	0.0335159	-0.00717631	0.0065987
	ENSG00000214078	bioRxiv 447367	Impedance of whole body	UKBB	rs62213167	C	A	0.132312	0.0113089	0.00221454	0.0021227
	ENSG00000214078	bioRxiv 447367	Impedance of whole body	UKBB	rs73103444	T	C	-0.146289	0.00910222	-0.00247235	0.00203911
	ENSG00000214078	bioRxiv 447367	Impedance of whole body	UKBB	rs74842993	A	G	-0.596268	0.0757551	0.00106459	0.00939998
	ENSG00000214078	bioRxiv 447367	Impedance of whole body	UKBB	rs75834040	T	C	0.15781	0.0163812	0.00206926	0.00299159
	ENSG00000214078	bioRxiv 447367	Impedance of whole body	UKBB	rs76076398	A	G	0.259834	0.0392914	0.010812	0.00579618
	ENSG00000214078	bioRxiv 447367	Impedance of whole body	UKBB	rs76990836	C	T	-1.05201	0.0341704	-0.012343	0.00707775
	ENSG00000214078	bioRxiv 447367	Impedance of whole body	UKBB	rs77886510	C	T	0.182849	0.0237128	0.00800614	0.00359841
	ENSG00000214078	bioRxiv 447367	Impedance of whole body	UKBB	rs80301389	C	T	0.274743	0.0320243	-0.00622182	0.00718342
	cg04167856	PMID: 30401456	T2D	PMID: 28566273	rs1169293	G	A	0.0324689	0.00513286	0.0064	0.025
	cg04167856	PMID: 30401456	T2D	PMID: 28566273	rs1169809	A	G	0.0211066	0.00317823	0.018	0.014
	cg04167856	PMID: 30401456	T2D	PMID: 28566273	rs144547152	A	G	0.0264444	0.00314151	0.033	0.015
	cg04167856	PMID: 30401456	T2D	PMID: 28566273	rs188074962	A	G	0.0186182	0.00302543	-0.0056	0.017
	cg04167856	PMID: 30401456	T2D	PMID: 28566273	rs208294	T	C	0.0168345	0.0028521	0.016	0.013
	cg04167856	PMID: 30401456	T2D	PMID: 28566273	rs2708105	G	A	-0.0258896	0.00314029	-0.032	0.013
	cg04167856	PMID: 30401456	T2D	PMID: 28566273	rs56348580	C	G	-0.0639831	0.00244148	-0.073	0.013
