# Supplementary material for: Convergence of biomarkers and risk factor trait loci of coronary artery disease at 3p21.31 and HLA region
Source: NPJ Genom Med. 2021 Feb 11;6:12. doi: 10.1038/s41525-021-00174-z (PMC7878768; doi:10.1038/s41525-021-00174-z)
Supplement: Supplementary file 6 — Supplementary Data 5 [file 41525_2021_174_MOESM6_ESM.xlsx]

## Sheet: Supplementary Data 5
	Supplementary Data 5. Summary association statistics for SNPs that are used as an instrument to examine the effect of a biomarker on CAD
	Exposure		Outcome		SNP	A1 (Reference allele)	A2	B (Biomarker)	SE (Biomarker)	B (CAD)	SE (CAD)
	Biomarker	Source	Trait	Source
	cg13852303	PMID: 30514905	CAD	PMID: 29212778	rs138643189	T	C	1.12466	0.0535962	0.0371	0.0108
	cg13852303	PMID: 30514905	CAD	PMID: 29212778	rs142632566	C	T	0.609468	0.105686	0.0645	0.0233
	cg13852303	PMID: 30514905	CAD	PMID: 29212778	rs189715296	A	G	1.15421	0.134171	0.0171	0.0264
	cg13852303	PMID: 30514905	CAD	PMID: 29212778	rs2019918	T	C	-0.259083	0.0326857	-0.0085	0.0057
	cg13852303	PMID: 30514905	CAD	PMID: 29212778	rs2282256	C	G	0.693514	0.101053	0.0329	0.0181
	cg13852303	PMID: 30514905	CAD	PMID: 29212778	rs4548403	T	C	-0.226995	0.0379822	-0.0109	0.0067
	cg13852303	PMID: 30514905	CAD	PMID: 29212778	rs56351114	A	C	0.20844	0.0353887	-0.0003	0.0064
	cg13852303	PMID: 30514905	CAD	PMID: 29212778	rs672207	T	C	-0.203993	0.0326166	-0.0015	0.0057
	cg18187658	PMID: 30514905	CAD	PMID: 29212778	rs10779837	T	C	0.381065	0.0486848	0.0179	0.0079
	cg18187658	PMID: 30514905	CAD	PMID: 29212778	rs2144296	G	A	-0.269017	0.0325835	-0.0111	0.0056
	cg18187658	PMID: 30514905	CAD	PMID: 29212778	rs4846913	C	A	0.835318	0.0293066	0.0249	0.0058
	cg18187658	PMID: 30514905	CAD	PMID: 29212778	rs72651070	G	C	0.573682	0.101507	0.002	0.0186
	cg18187658	PMID: 30514905	CAD	PMID: 29212778	rs80101064	G	A	0.720496	0.0992389	0.0011	0.0216
	cg13852303	PMID: 30514905	CAD	PMID: 29212778	rs138643189	T	C	1.12466	0.0535962	0.0371	0.0108
	cg13852303	PMID: 30514905	CAD	PMID: 29212778	rs142632566	C	T	0.609468	0.105686	0.0645	0.0233
	cg13852303	PMID: 30514905	CAD	PMID: 29212778	rs189715296	A	G	1.15421	0.134171	0.0171	0.0264
	cg13852303	PMID: 30514905	CAD	PMID: 29212778	rs2019918	T	C	-0.259083	0.0326857	-0.0085	0.0057
	cg13852303	PMID: 30514905	CAD	PMID: 29212778	rs2282256	C	G	0.693514	0.101053	0.0329	0.0181
	cg13852303	PMID: 30514905	CAD	PMID: 29212778	rs4548403	T	C	-0.226995	0.0379822	-0.0109	0.0067
	cg13852303	PMID: 30514905	CAD	PMID: 29212778	rs56351114	A	C	0.20844	0.0353887	-0.0003	0.0064
	cg13852303	PMID: 30514905	CAD	PMID: 29212778	rs672207	T	C	-0.203993	0.0326166	-0.0015	0.0057
	cg05202204	PMID: 30514905	CAD	PMID: 29212778	rs111892728	A	C	0.269898	0.0408108	0.0191	0.007
	cg05202204	PMID: 30514905	CAD	PMID: 29212778	rs11211085	A	G	0.393486	0.0357061	0.0278	0.0072
	cg05202204	PMID: 30514905	CAD	PMID: 29212778	rs12404717	C	T	0.282988	0.0433484	-0.0025	0.0078
	cg05202204	PMID: 30514905	CAD	PMID: 29212778	rs4360494	G	C	-0.808616	0.0297598	-0.0344	0.0059
	cg05202204	PMID: 30514905	CAD	PMID: 29212778	rs4634868	A	G	-0.314542	0.0392909	-0.0307	0.0069
	cg05202204	PMID: 30514905	CAD	PMID: 29212778	rs6686264	T	A	-0.207881	0.0343794	0.0041	0.0061
	cg05202204	PMID: 30514905	CAD	PMID: 29212778	rs77526379	C	T	0.443109	0.0717834	0.024	0.0154
	cg09847153	PMID: 30401456	CAD	PMID: 29212778	rs111892728	A	C	0.041658	0.00652497	0.0191	0.007
	cg09847153	PMID: 30401456	CAD	PMID: 29212778	rs12074120	G	T	-0.0412422	0.00580749	-0.0073	0.0064
	cg09847153	PMID: 30401456	CAD	PMID: 29212778	rs537320	A	G	0.0542489	0.00898836	-0.0053	0.0105
	cg09847153	PMID: 30401456	CAD	PMID: 29212778	rs61776719	C	A	-0.128072	0.00400084	-0.0367	0.006
	GRN.4992.49.1	PMID: 29875488	CAD	PMID: 29212778	rs112172017	A	G	-0.4741	0.0663711	-0.05	0.0143
	GRN.4992.49.1	PMID: 29875488	CAD	PMID: 29212778	rs114382843	C	T	-0.4686	0.0590905	-0.0474	0.016
	GRN.4992.49.1	PMID: 29875488	CAD	PMID: 29212778	rs138361368	A	C	-0.6325	0.08743	-0.0848	0.02
	GRN.4992.49.1	PMID: 29875488	CAD	PMID: 29212778	rs149700491	A	G	-0.607	0.103278	-0.0452	0.0252
	GRN.4992.49.1	PMID: 29875488	CAD	PMID: 29212778	rs188424039	T	C	-0.6256	0.0885661	-0.0334	0.0245
	GRN.4992.49.1	PMID: 29875488	CAD	PMID: 29212778	rs41279684	C	T	0.2421	0.0328193	0.0165	0.0079
	GRN.4992.49.1	PMID: 29875488	CAD	PMID: 29212778	rs4747199	T	C	-0.2365	0.0272733	-0.0022	0.0062
	GRN.4992.49.1	PMID: 29875488	CAD	PMID: 29212778	rs610249	G	A	-0.1472	0.0247108	-0.0139	0.0059
	GRN.4992.49.1	PMID: 29875488	CAD	PMID: 29212778	rs646776	C	T	-0.8254	0.0266	-0.0977	0.0065
	GRN.4992.49.1	PMID: 29875488	CAD	PMID: 29212778	rs683182	T	C	-0.2324	0.0298374	-0.0241	0.0061
	GRN.4992.49.1	PMID: 29875488	CAD	PMID: 29212778	rs684044	G	C	0.1639	0.024777	0.0288	0.0058
	GRN.4992.49.1	PMID: 29875488	CAD	PMID: 29212778	rs7068317	A	G	0.2044	0.0274362	0.0013	0.0063
	GRN.4992.49.1	PMID: 29875488	CAD	PMID: 29212778	rs72703203	A	G	-0.5137	0.0601563	-0.0953	0.0163
	GRN.4992.49.1	PMID: 29875488	CAD	PMID: 29212778	rs8056814	A	G	-0.2763	0.0432637	-0.057	0.0091
	GRN.4992.49.1	PMID: 29875488	CAD	PMID: 29212778	rs9697383	C	T	-0.1497	0.0250829	-0.012	0.006
	ENSG00000183520	bioRxiv 447367	CAD	PMID: 29212778	rs11211085	A	G	-0.0952397	0.0108491	0.0278	0.0072
	ENSG00000183520	bioRxiv 447367	CAD	PMID: 29212778	rs113399157	G	A	-0.166383	0.0140317	0.0122	0.0105
	ENSG00000183520	bioRxiv 447367	CAD	PMID: 29212778	rs114784934	T	C	0.207565	0.0373292	-0.0504	0.0211
	ENSG00000183520	bioRxiv 447367	CAD	PMID: 29212778	rs116791499	T	G	0.153223	0.0220369	0.0007	0.0167
	ENSG00000183520	bioRxiv 447367	CAD	PMID: 29212778	rs12124692	T	C	-0.128661	0.021516	-0.016	0.0147
	ENSG00000183520	bioRxiv 447367	CAD	PMID: 29212778	rs12404717	C	T	-0.0703845	0.0104811	-0.0025	0.0078
	ENSG00000183520	bioRxiv 447367	CAD	PMID: 29212778	rs28411352	T	C	0.0637814	0.00927757	-0.0184	0.0066
	ENSG00000183520	bioRxiv 447367	CAD	PMID: 29212778	rs34404566	A	G	-0.0569987	0.00905547	0.0037	0.0059
	ENSG00000183520	bioRxiv 447367	CAD	PMID: 29212778	rs4360494	G	C	0.241517	0.00803537	-0.0344	0.0059
	ENSG00000183520	bioRxiv 447367	CAD	PMID: 29212778	rs4634868	A	G	0.123705	0.0103104	-0.0307	0.0069
	ENSG00000183520	bioRxiv 447367	CAD	PMID: 29212778	rs55695553	T	C	0.082929	0.0119933	-0.0072	0.0088
	ENSG00000183520	bioRxiv 447367	CAD	PMID: 29212778	rs6686264	T	A	0.0468102	0.00856577	0.0041	0.0061
	ENSG00000183520	bioRxiv 447367	CAD	PMID: 29212778	rs71642614	T	C	0.15016	0.0255479	-0.0468	0.0167
	ENSG00000183520	bioRxiv 447367	CAD	PMID: 29212778	rs77105949	G	A	-0.087948	0.00986916	0.0191	0.007
	ENSG00000183520	bioRxiv 447367	CAD	PMID: 29212778	rs77135104	A	G	0.18854	0.0326668	0.0065	0.0214
	ENSG00000183520	bioRxiv 447367	CAD	PMID: 29212778	rs77526379	C	T	-0.153105	0.0231809	0.024	0.0154
	ENSG00000183520	bioRxiv 447367	CAD	PMID: 29212778	rs79481430	G	A	0.172782	0.0299916	-0.0221	0.0195
	cg19405842	PMID: 30514905	CAD	PMID: 29212778	rs10797414	C	G	-0.504299	0.0498949	0.0054	0.008
	cg19405842	PMID: 30514905	CAD	PMID: 29212778	rs10910050	A	C	-0.259747	0.0365295	0.0074	0.0069
	cg19405842	PMID: 30514905	CAD	PMID: 29212778	rs2480714	G	T	-0.492798	0.0347019	0.011	0.0067
	cg19405842	PMID: 30514905	CAD	PMID: 29212778	rs262695	G	A	-0.405609	0.0349324	0.0278	0.0063
	cg19405842	PMID: 30514905	CAD	PMID: 29212778	rs2645064	G	A	-0.187515	0.0326552	0.0049	0.0059
	cg19405842	PMID: 30514905	CAD	PMID: 29212778	rs2840533	C	T	0.228603	0.0398533	0.0009	0.0074
	cg19405842	PMID: 30514905	CAD	PMID: 29212778	rs3107125	A	G	0.847105	0.0629877	-0.0074	0.0125
	cg19405842	PMID: 30514905	CAD	PMID: 29212778	rs3128334	G	A	1.29086	0.0190014	-0.0175	0.0059
	cg19405842	PMID: 30514905	CAD	PMID: 29212778	rs35797206	A	G	-0.480448	0.0429083	0.0067	0.0077
	cg19405842	PMID: 30514905	CAD	PMID: 29212778	rs61775450	A	T	-0.568158	0.0438349	0.0116	0.0083
	cg19405842	PMID: 30514905	CAD	PMID: 29212778	rs6677807	T	C	0.223887	0.0339732	-0.0143	0.0064
	cg19405842	PMID: 30514905	CAD	PMID: 29212778	rs72643476	A	G	0.302506	0.0431941	-0.0309	0.0079
	ENSG00000212541	bioRxiv 447367	CAD	PMID: 29212778	rs11211085	A	G	-0.226623	0.0230899	0.0278	0.0072
	ENSG00000212541	bioRxiv 447367	CAD	PMID: 29212778	rs11264072	A	G	-0.195187	0.0272996	-0.0014	0.0078
	ENSG00000212541	bioRxiv 447367	CAD	PMID: 29212778	rs114157359	G	A	0.643912	0.104545	-0.037	0.0254
	ENSG00000212541	bioRxiv 447367	CAD	PMID: 29212778	rs114784934	T	C	0.668276	0.0919502	-0.0504	0.0211
	ENSG00000212541	bioRxiv 447367	CAD	PMID: 29212778	rs138394937	T	C	0.785275	0.0910633	-0.0174	0.0256
	ENSG00000212541	bioRxiv 447367	CAD	PMID: 29212778	rs17465826	G	T	0.410272	0.0590574	-0.0155	0.0157
	ENSG00000212541	bioRxiv 447367	CAD	PMID: 29212778	rs28507204	A	C	0.790807	0.0308953	-0.0424	0.0086
	ENSG00000212541	bioRxiv 447367	CAD	PMID: 29212778	rs41267343	A	G	-0.295153	0.0529232	-0.0004	0.0147
	ENSG00000212541	bioRxiv 447367	CAD	PMID: 29212778	rs41268247	T	G	-0.409086	0.0578869	0.0093	0.0166
	ENSG00000212541	bioRxiv 447367	CAD	PMID: 29212778	rs41302748	G	A	0.185513	0.0317508	-0.0002	0.0085
	ENSG00000212541	bioRxiv 447367	CAD	PMID: 29212778	rs61776719	C	A	0.526913	0.0193611	-0.0367	0.006
	ENSG00000212541	bioRxiv 447367	CAD	PMID: 29212778	rs6699887	A	G	0.152927	0.024875	0.0014	0.0069
	ENSG00000212541	bioRxiv 447367	CAD	PMID: 29212778	rs74065715	G	A	0.224985	0.0392754	0.0128	0.0106
	ENSG00000212541	bioRxiv 447367	CAD	PMID: 29212778	rs77532933	T	C	-0.268755	0.0396008	0.0249	0.0106
	ENSG00000212541	bioRxiv 447367	CAD	PMID: 29212778	rs9728947	A	C	-0.358706	0.0280274	0.0157	0.0084
	cg03043243	PMID: 30401456	CAD	PMID: 29212778	rs10454741	G	A	-0.20472	0.00173394	-0.0301	0.0065
	cg03043243	PMID: 30401456	CAD	PMID: 29212778	rs112405735	A	T	0.0648538	0.00872304	-0.001	0.0089
	cg03043243	PMID: 30401456	CAD	PMID: 29212778	rs13016705	A	G	-0.0367658	0.00593068	-0.0063	0.0061
	cg03043243	PMID: 30401456	CAD	PMID: 29212778	rs184513867	T	C	0.0529359	0.00881192	0.0121	0.01
	cg03043243	PMID: 30401456	CAD	PMID: 29212778	rs2884028	C	A	-0.0525993	0.00638548	-0.0146	0.0067
	cg03043243	PMID: 30401456	CAD	PMID: 29212778	rs3791872	A	G	0.0360645	0.0061457	0.0087	0.0062
	cg03043243	PMID: 30401456	CAD	PMID: 29212778	rs72880595	T	C	0.0591229	0.00779208	0.0258	0.0082
	cg03043243	PMID: 30401456	CAD	PMID: 29212778	rs7574090	A	G	-0.0614258	0.0105326	-0.0092	0.0097
	cg03043243	PMID: 30401456	CAD	PMID: 29212778	rs7585194	A	C	-0.044484	0.00613509	-0.0123	0.0062
	cg03043243	PMID: 30401456	CAD	PMID: 29212778	rs7605645	A	C	0.0608168	0.00742693	0.0106	0.0079
	cg07274523	PMID: 30514905	CAD	PMID: 29212778	rs1264191	T	C	0.240879	0.041835	0.0147	0.0082
	cg07274523	PMID: 30514905	CAD	PMID: 29212778	rs146958887	A	G	-0.370762	0.0679307	-0.0256	0.0126
	cg07274523	PMID: 30514905	CAD	PMID: 29212778	rs2526386	C	T	0.243897	0.0431056	0.0165	0.0078
	cg07274523	PMID: 30514905	CAD	PMID: 29212778	rs34293138	C	T	-0.688309	0.0337708	-0.0287	0.0061
	cg07274523	PMID: 30514905	CAD	PMID: 29212778	rs73072383	C	T	-0.420551	0.0743367	0.0184	0.0139
	cg21612339	PMID: 30514905	CAD	PMID: 29212778	rs111873781	T	C	0.397183	0.0508681	0.0104	0.0097
	cg21612339	PMID: 30514905	CAD	PMID: 29212778	rs13066140	C	T	-0.492477	0.0548636	-0.0303	0.0096
	cg21612339	PMID: 30514905	CAD	PMID: 29212778	rs13068288	T	A	-0.224984	0.0352742	-0.0272	0.0063
	cg21612339	PMID: 30514905	CAD	PMID: 29212778	rs143756010	T	C	0.497793	0.0892123	0.0061	0.0152
	cg21612339	PMID: 30514905	CAD	PMID: 29212778	rs4688714	T	C	-0.219611	0.0329551	-0.0105	0.0057
	cg21612339	PMID: 30514905	CAD	PMID: 29212778	rs4688739	A	G	-0.441766	0.0515389	0.0008	0.0099
	cg21612339	PMID: 30514905	CAD	PMID: 29212778	rs55786114	T	C	0.569182	0.0648807	0.0355	0.012
	cg21612339	PMID: 30514905	CAD	PMID: 29212778	rs56298324	T	A	-0.26405	0.0322954	-0.0171	0.0056
	cg21612339	PMID: 30514905	CAD	PMID: 29212778	rs62262525	A	G	0.537116	0.0578381	0.0422	0.0112
	cg21612339	PMID: 30514905	CAD	PMID: 29212778	rs6809431	G	A	0.96688	0.0266824	0.0219	0.0056
	cg21612339	PMID: 30514905	CAD	PMID: 29212778	rs73074821	G	C	-0.46311	0.0768156	-0.0182	0.015
	cg21612339	PMID: 30514905	CAD	PMID: 29212778	rs73077200	T	C	-0.512748	0.0577488	-0.0067	0.0106
	cg21612339	PMID: 30514905	CAD	PMID: 29212778	rs73079014	T	C	-0.597008	0.0504549	-0.0495	0.009
	cg21612339	PMID: 30514905	CAD	PMID: 29212778	rs74976288	T	G	0.49963	0.0665154	0.0268	0.0124
	cg21612339	PMID: 30514905	CAD	PMID: 29212778	rs77580539	T	C	0.465301	0.0777638	-0.01	0.0138
	cg21612339	PMID: 30514905	CAD	PMID: 29212778	rs77914261	T	A	-0.911679	0.149363	-0.0294	0.027
	cg21612339	PMID: 30514905	CAD	PMID: 29212778	rs9834639	T	G	-0.379277	0.0621816	0.0048	0.0109
	cg21612339	PMID: 30514905	CAD	PMID: 29212778	rs9839484	C	A	0.316769	0.0395193	-0.0088	0.0071
	cg06313718	PMID: 30514905	CAD	PMID: 29212778	rs115594777	G	A	-0.398003	0.0644758	-0.0203	0.0125
	cg06313718	PMID: 30514905	CAD	PMID: 29212778	rs11714840	C	G	0.209601	0.034535	0.0082	0.0059
	cg06313718	PMID: 30514905	CAD	PMID: 29212778	rs11920441	C	T	0.245183	0.0347324	0.013	0.006
	cg06313718	PMID: 30514905	CAD	PMID: 29212778	rs146958887	A	G	-0.462076	0.0680782	-0.0256	0.0126
	cg06313718	PMID: 30514905	CAD	PMID: 29212778	rs2282756	A	G	0.274158	0.0423331	0.0018	0.0082
	cg06313718	PMID: 30514905	CAD	PMID: 29212778	rs34591495	T	C	0.277992	0.0462384	0.0178	0.0083
	cg06313718	PMID: 30514905	CAD	PMID: 29212778	rs73072366	T	C	-0.403933	0.0708333	0.0176	0.0138
	cg06313718	PMID: 30514905	CAD	PMID: 29212778	rs73831575	C	A	-0.386906	0.0643885	-0.0084	0.0123
	cg06313718	PMID: 30514905	CAD	PMID: 29212778	rs7611358	C	T	0.27242	0.036978	0.0065	0.0069
	cg06313718	PMID: 30514905	CAD	PMID: 29212778	rs7640031	C	G	-0.461445	0.0744209	-0.0273	0.0116
	cg06313718	PMID: 30514905	CAD	PMID: 29212778	rs77629332	T	C	-0.787461	0.121773	-0.0079	0.0229
	cg06313718	PMID: 30514905	CAD	PMID: 29212778	rs9823546	A	T	-0.782518	0.0335052	-0.0299	0.0063
	ENSG00000004534	bioRxiv 447367	CAD	PMID: 29212778	rs111873781	T	C	-0.502386	0.01496	0.0104	0.0097
	ENSG00000004534	bioRxiv 447367	CAD	PMID: 29212778	rs112017743	C	T	-0.458438	0.0177806	0.0386	0.0114
	ENSG00000004534	bioRxiv 447367	CAD	PMID: 29212778	rs112040988	A	G	0.416831	0.0338755	-0.031	0.0193
	ENSG00000004534	bioRxiv 447367	CAD	PMID: 29212778	rs112269639	A	G	-0.486141	0.027204	0.05	0.0171
	ENSG00000004534	bioRxiv 447367	CAD	PMID: 29212778	rs113603579	T	G	0.40431	0.0355356	-0.0521	0.0209
	ENSG00000004534	bioRxiv 447367	CAD	PMID: 29212778	rs115258642	T	C	0.41699	0.0288966	-0.0436	0.0167
	ENSG00000004534	bioRxiv 447367	CAD	PMID: 29212778	rs115435316	A	G	-0.370506	0.0274331	-0.0007	0.0164
	ENSG00000004534	bioRxiv 447367	CAD	PMID: 29212778	rs115770773	C	T	-0.419278	0.0145015	0.0261	0.0101
	ENSG00000004534	bioRxiv 447367	CAD	PMID: 29212778	rs116192290	T	C	0.532017	0.0554577	0.0161	0.0413
	ENSG00000004534	bioRxiv 447367	CAD	PMID: 29212778	rs116375541	A	G	0.337549	0.0402774	0.0049	0.0274
	ENSG00000004534	bioRxiv 447367	CAD	PMID: 29212778	rs13066140	C	T	0.420512	0.0160706	-0.0303	0.0096
	ENSG00000004534	bioRxiv 447367	CAD	PMID: 29212778	rs13090990	T	C	-0.495054	0.0294626	-0.0066	0.0188
	ENSG00000004534	bioRxiv 447367	CAD	PMID: 29212778	rs138446255	A	G	-0.50487	0.0222926	-0.0106	0.0139
	ENSG00000004534	bioRxiv 447367	CAD	PMID: 29212778	rs138736131	T	G	0.475455	0.0189871	-0.0265	0.012
	ENSG00000004534	bioRxiv 447367	CAD	PMID: 29212778	rs139256602	A	G	-0.366822	0.0580617	0.0292	0.0296
	ENSG00000004534	bioRxiv 447367	CAD	PMID: 29212778	rs140195698	T	C	0.446119	0.0336897	-0.025	0.0185
	ENSG00000004534	bioRxiv 447367	CAD	PMID: 29212778	rs140796186	A	G	0.562894	0.0462792	0.025	0.0287
	ENSG00000004534	bioRxiv 447367	CAD	PMID: 29212778	rs141938556	A	G	-0.515344	0.036255	-0.0147	0.0245
	ENSG00000004534	bioRxiv 447367	CAD	PMID: 29212778	rs142316462	G	A	0.468336	0.0257212	-0.0181	0.0174
	ENSG00000004534	bioRxiv 447367	CAD	PMID: 29212778	rs143050036	T	C	0.531363	0.0147205	0.0031	0.0101
	ENSG00000004534	bioRxiv 447367	CAD	PMID: 29212778	rs143845105	G	A	-0.549311	0.0717772	0.0543	0.0282
	ENSG00000004534	bioRxiv 447367	CAD	PMID: 29212778	rs145921824	G	T	-0.318097	0.0325412	-0.0041	0.0192
	ENSG00000004534	bioRxiv 447367	CAD	PMID: 29212778	rs148742320	A	G	-0.398032	0.0347584	0.0233	0.0186
	ENSG00000004534	bioRxiv 447367	CAD	PMID: 29212778	rs149087483	C	T	-0.372926	0.0622476	-0.0273	0.0364
	ENSG00000004534	bioRxiv 447367	CAD	PMID: 29212778	rs150399044	A	G	0.48349	0.026683	-0.0033	0.0187
	ENSG00000004534	bioRxiv 447367	CAD	PMID: 29212778	rs150845673	T	C	0.523212	0.029774	-0.041	0.0167
	ENSG00000004534	bioRxiv 447367	CAD	PMID: 29212778	rs17659990	T	C	-0.284818	0.0280063	-0.002	0.0178
	ENSG00000004534	bioRxiv 447367	CAD	PMID: 29212778	rs2245365	A	C	0.754537	0.00740638	-0.0201	0.0057
	ENSG00000004534	bioRxiv 447367	CAD	PMID: 29212778	rs2526392	T	C	-0.419575	0.0142608	0.0092	0.009
	ENSG00000004534	bioRxiv 447367	CAD	PMID: 29212778	rs34539806	A	G	0.388721	0.0488061	-0.0245	0.0252
	ENSG00000004534	bioRxiv 447367	CAD	PMID: 29212778	rs34646335	C	T	0.327387	0.0217092	-0.022	0.0147
	ENSG00000004534	bioRxiv 447367	CAD	PMID: 29212778	rs34691305	A	G	-0.458805	0.0259816	-0.0233	0.0183
	ENSG00000004534	bioRxiv 447367	CAD	PMID: 29212778	rs57704135	C	T	0.54426	0.0316404	0.0263	0.0253
	ENSG00000004534	bioRxiv 447367	CAD	PMID: 29212778	rs66793762	C	T	0.13286	0.0102519	-0.0038	0.0069
	ENSG00000004534	bioRxiv 447367	CAD	PMID: 29212778	rs73077200	T	C	0.396187	0.0154413	-0.0067	0.0106
	ENSG00000004534	bioRxiv 447367	CAD	PMID: 29212778	rs73079046	T	G	0.436251	0.0204713	0.0104	0.0136
	ENSG00000004534	bioRxiv 447367	CAD	PMID: 29212778	rs73085212	T	C	0.448577	0.0242322	-0.0134	0.0151
	ENSG00000004534	bioRxiv 447367	CAD	PMID: 29212778	rs73086963	T	C	0.308093	0.0306627	-0.0102	0.0212
	ENSG00000004534	bioRxiv 447367	CAD	PMID: 29212778	rs74966608	G	A	-0.433517	0.0389608	0.0203	0.018
	ENSG00000004534	bioRxiv 447367	CAD	PMID: 29212778	rs75277930	A	G	-0.264189	0.0327908	0.0238	0.0183
	ENSG00000004534	bioRxiv 447367	CAD	PMID: 29212778	rs76298543	C	T	-0.65163	0.0308651	-0.0335	0.0213
	ENSG00000004534	bioRxiv 447367	CAD	PMID: 29212778	rs78104031	G	A	0.199952	0.0264536	0.0166	0.015
	ENSG00000173960	bioRxiv 447367	CAD	PMID: 29212778	rs115882967	A	G	-0.212819	0.0288881	-0.0155	0.0186
	ENSG00000173960	bioRxiv 447367	CAD	PMID: 29212778	rs115920087	A	C	-0.201356	0.0236934	-0.0342	0.0155
	ENSG00000173960	bioRxiv 447367	CAD	PMID: 29212778	rs11678258	G	T	-0.175944	0.0244775	0.0044	0.019
	ENSG00000173960	bioRxiv 447367	CAD	PMID: 29212778	rs11691864	A	G	-0.191643	0.0156884	-0.0113	0.0113
	ENSG00000173960	bioRxiv 447367	CAD	PMID: 29212778	rs11884397	A	G	0.190846	0.0137294	-0.0084	0.01
	ENSG00000173960	bioRxiv 447367	CAD	PMID: 29212778	rs13009955	T	C	-0.100006	0.00883294	-0.0115	0.0064
	ENSG00000173960	bioRxiv 447367	CAD	PMID: 29212778	rs13010837	C	T	-0.205135	0.0285513	-0.0302	0.0195
	ENSG00000173960	bioRxiv 447367	CAD	PMID: 29212778	rs139445801	C	T	-0.187405	0.0225355	0.0026	0.0162
	ENSG00000173960	bioRxiv 447367	CAD	PMID: 29212778	rs142996307	G	A	0.271565	0.0339583	0.0025	0.0241
	ENSG00000173960	bioRxiv 447367	CAD	PMID: 29212778	rs143566853	A	G	-0.305803	0.0488441	-0.0277	0.0254
	ENSG00000173960	bioRxiv 447367	CAD	PMID: 29212778	rs148253350	A	G	-0.207015	0.0309227	-0.0125	0.0219
	ENSG00000173960	bioRxiv 447367	CAD	PMID: 29212778	rs148854383	T	C	0.150088	0.0203405	-0.0161	0.0156
	ENSG00000173960	bioRxiv 447367	CAD	PMID: 29212778	rs185935709	T	C	0.255719	0.0164445	0.0124	0.0118
	ENSG00000173960	bioRxiv 447367	CAD	PMID: 29212778	rs35400241	G	A	-0.0933003	0.0159188	-0.0052	0.012
	ENSG00000173960	bioRxiv 447367	CAD	PMID: 29212778	rs36077984	T	C	0.121081	0.0105446	0.0212	0.0072
	ENSG00000173960	bioRxiv 447367	CAD	PMID: 29212778	rs56262900	A	G	0.243717	0.0140759	0.0217	0.0098
	ENSG00000173960	bioRxiv 447367	CAD	PMID: 29212778	rs562786	T	C	0.0704914	0.00817159	0.0107	0.0058
	ENSG00000173960	bioRxiv 447367	CAD	PMID: 29212778	rs57568311	T	C	-0.16868	0.0101745	-0.0025	0.0071
	ENSG00000173960	bioRxiv 447367	CAD	PMID: 29212778	rs58048722	C	T	0.0509057	0.00798646	0.0134	0.0056
	ENSG00000173960	bioRxiv 447367	CAD	PMID: 29212778	rs59595124	C	T	0.0688505	0.0107784	0.0024	0.0076
	ENSG00000173960	bioRxiv 447367	CAD	PMID: 29212778	rs62127274	A	G	-0.155708	0.027712	-0.0235	0.018
	ENSG00000173960	bioRxiv 447367	CAD	PMID: 29212778	rs62139962	A	G	-0.211532	0.027825	0.0123	0.0184
	ENSG00000173960	bioRxiv 447367	CAD	PMID: 29212778	rs62140840	T	C	-0.0957025	0.0127369	-0.0088	0.0094
	ENSG00000173960	bioRxiv 447367	CAD	PMID: 29212778	rs627973	C	T	0.124269	0.00918363	0.0163	0.0064
	ENSG00000173960	bioRxiv 447367	CAD	PMID: 29212778	rs6719830	C	T	-0.304825	0.00777734	-0.0177	0.0056
	ENSG00000173960	bioRxiv 447367	CAD	PMID: 29212778	rs72781637	C	T	-0.21147	0.017205	-0.0035	0.0119
	ENSG00000173960	bioRxiv 447367	CAD	PMID: 29212778	rs72786275	T	C	0.233688	0.025309	0.0372	0.019
	ENSG00000173960	bioRxiv 447367	CAD	PMID: 29212778	rs74397222	C	T	-0.212354	0.0220674	-0.0199	0.0144
	ENSG00000173960	bioRxiv 447367	CAD	PMID: 29212778	rs74881064	A	G	-0.201479	0.0245995	-0.0091	0.015
	ENSG00000173960	bioRxiv 447367	CAD	PMID: 29212778	rs7584316	A	C	-0.0822975	0.0101977	-0.01	0.0073
	ENSG00000173960	bioRxiv 447367	CAD	PMID: 29212778	rs78745279	A	G	-0.142978	0.0259027	-0.0183	0.017
	ENSG00000173960	bioRxiv 447367	CAD	PMID: 29212778	rs78907697	T	C	0.214247	0.0223365	0.0261	0.0176
	ENSG00000173960	bioRxiv 447367	CAD	PMID: 29212778	rs79979418	A	G	-0.172432	0.0254911	-0.0049	0.0192
	ENSG00000173960	bioRxiv 447367	CAD	PMID: 29212778	rs80134098	A	C	0.225538	0.0397621	0.0196	0.0264
	ENSG00000064989	bioRxiv 447367	CAD	PMID: 29212778	rs115467773	T	G	-0.167176	0.0197235	-0.0124	0.0139
	ENSG00000064989	bioRxiv 447367	CAD	PMID: 29212778	rs12474518	A	T	0.0619071	0.00973903	0.0106	0.0073
	ENSG00000064989	bioRxiv 447367	CAD	PMID: 29212778	rs12999247	T	A	0.0653831	0.00931198	0.0125	0.0066
	ENSG00000064989	bioRxiv 447367	CAD	PMID: 29212778	rs17366895	A	C	0.123326	0.0127757	0.022	0.008
	ENSG00000064989	bioRxiv 447367	CAD	PMID: 29212778	rs59054017	A	G	0.0847815	0.0124763	0.0168	0.0091
	ENSG00000064989	bioRxiv 447367	CAD	PMID: 29212778	rs62173501	T	C	-0.151132	0.022754	-0.022	0.0157
	ENSG00000064989	bioRxiv 447367	CAD	PMID: 29212778	rs62182875	G	A	0.0729197	0.0124068	-0.0024	0.0086
	ENSG00000064989	bioRxiv 447367	CAD	PMID: 29212778	rs6434223	C	A	0.0719531	0.0118022	-0.0067	0.0084
	ENSG00000064989	bioRxiv 447367	CAD	PMID: 29212778	rs71432473	A	G	0.120018	0.0097493	0.0179	0.0069
	ENSG00000064989	bioRxiv 447367	CAD	PMID: 29212778	rs72903038	G	A	0.154339	0.0244223	0.0158	0.0148
	ENSG00000064989	bioRxiv 447367	CAD	PMID: 29212778	rs74484435	T	G	0.147907	0.0195133	0.0049	0.0133
	ENSG00000064989	bioRxiv 447367	CAD	PMID: 29212778	rs7589470	G	A	-0.0548768	0.00808129	-0.0024	0.0058
	ENSG00000064989	bioRxiv 447367	CAD	PMID: 29212778	rs77730022	G	C	-0.18944	0.0278407	-0.0372	0.0198
	ENSG00000064989	bioRxiv 447367	CAD	PMID: 29212778	rs79934539	A	G	-0.114526	0.0137833	-0.0041	0.0098
	ENSG00000064989	bioRxiv 447367	CAD	PMID: 29212778	rs8176580	C	T	-0.212398	0.00845333	-0.0252	0.0062
	ENSG00000164062	bioRxiv 447367	CAD	PMID: 29212778	rs1076872	A	G	-0.143285	0.00972332	0.009	0.0061
	ENSG00000164062	bioRxiv 447367	CAD	PMID: 29212778	rs113011189	T	C	-0.126349	0.0197002	0.0024	0.0113
	ENSG00000164062	bioRxiv 447367	CAD	PMID: 29212778	rs114852929	A	G	0.488757	0.0523295	0.0413	0.0268
	ENSG00000164062	bioRxiv 447367	CAD	PMID: 29212778	rs11718165	G	A	0.305245	0.0094074	-0.0299	0.0062
	ENSG00000164062	bioRxiv 447367	CAD	PMID: 29212778	rs13090990	T	C	-0.175925	0.029614	-0.0066	0.0188
	ENSG00000164062	bioRxiv 447367	CAD	PMID: 29212778	rs139928512	A	G	0.281645	0.0435443	-0.0204	0.0222
	ENSG00000164062	bioRxiv 447367	CAD	PMID: 29212778	rs140844720	T	C	0.293543	0.0291456	-0.0754	0.0169
	ENSG00000164062	bioRxiv 447367	CAD	PMID: 29212778	rs143026203	A	G	-0.183778	0.0286349	-0.0069	0.0194
	ENSG00000164062	bioRxiv 447367	CAD	PMID: 29212778	rs146958887	A	G	0.296381	0.0191969	-0.0256	0.0126
	ENSG00000164062	bioRxiv 447367	CAD	PMID: 29212778	rs148834251	C	T	0.429191	0.0330972	-0.0557	0.0178
	ENSG00000164062	bioRxiv 447367	CAD	PMID: 29212778	rs150399044	A	G	0.183581	0.0268683	-0.0033	0.0187
	ENSG00000164062	bioRxiv 447367	CAD	PMID: 29212778	rs190735221	A	G	-0.224831	0.0405745	-0.0079	0.0276
	ENSG00000164062	bioRxiv 447367	CAD	PMID: 29212778	rs190848966	A	C	0.269069	0.0252941	-0.0684	0.0159
	ENSG00000164062	bioRxiv 447367	CAD	PMID: 29212778	rs1961527	G	A	-0.170595	0.0114132	0.0291	0.0074
	ENSG00000164062	bioRxiv 447367	CAD	PMID: 29212778	rs73079004	C	G	0.201399	0.0200166	0.0015	0.0133
	ENSG00000164062	bioRxiv 447367	CAD	PMID: 29212778	rs76298543	C	T	-0.196027	0.0308821	-0.0335	0.0213
	STOM.8261.51.3	PMID: 29875488	CAD	PMID: 29212778	rs114953223	G	A	-0.356	0.0582008	-0.0682	0.0151
	STOM.8261.51.3	PMID: 29875488	CAD	PMID: 29212778	rs140864960	A	G	-0.5571	0.0860994	0.0004	0.0225
	STOM.8261.51.3	PMID: 29875488	CAD	PMID: 29212778	rs6770670	C	T	-0.4734	0.0255217	-0.0301	0.0062
	STOM.8261.51.3	PMID: 29875488	CAD	PMID: 29212778	rs73079004	C	G	-0.3178	0.0506639	0.0015	0.0133
	STOM.8261.51.3	PMID: 29875488	CAD	PMID: 29212778	rs7611358	C	T	0.1773	0.0287624	0.0065	0.0069
	ENSG00000182179	bioRxiv 447367	CAD	PMID: 29212778	rs112634398	G	A	-0.340394	0.0213598	0.0338	0.0152
	ENSG00000182179	bioRxiv 447367	CAD	PMID: 29212778	rs113011189	T	C	-0.398442	0.0177186	0.0024	0.0113
	ENSG00000182179	bioRxiv 447367	CAD	PMID: 29212778	rs114508808	A	G	0.266233	0.0401268	0.0082	0.024
	ENSG00000182179	bioRxiv 447367	CAD	PMID: 29212778	rs114783302	A	G	0.305709	0.027882	-0.0498	0.0191
	ENSG00000182179	bioRxiv 447367	CAD	PMID: 29212778	rs115475663	A	G	-0.347167	0.0553219	0.0617	0.0269
	ENSG00000182179	bioRxiv 447367	CAD	PMID: 29212778	rs115561554	A	G	0.232887	0.042001	-0.0401	0.0274
	ENSG00000182179	bioRxiv 447367	CAD	PMID: 29212778	rs116346390	A	C	-0.387353	0.0501052	0.0149	0.0281
	ENSG00000182179	bioRxiv 447367	CAD	PMID: 29212778	rs116375541	A	G	0.248387	0.0360137	0.0049	0.0274
	ENSG00000182179	bioRxiv 447367	CAD	PMID: 29212778	rs116656374	T	G	-0.358334	0.023853	0.0037	0.016
	ENSG00000182179	bioRxiv 447367	CAD	PMID: 29212778	rs13083752	T	G	-0.438256	0.0339071	-0.0134	0.0196
	ENSG00000182179	bioRxiv 447367	CAD	PMID: 29212778	rs140195698	T	C	0.385863	0.0294885	-0.025	0.0185
	ENSG00000182179	bioRxiv 447367	CAD	PMID: 29212778	rs140543125	A	G	0.331981	0.0367943	-0.021	0.022
	ENSG00000182179	bioRxiv 447367	CAD	PMID: 29212778	rs142690032	A	G	-0.374005	0.0501347	0.0632	0.0256
	ENSG00000182179	bioRxiv 447367	CAD	PMID: 29212778	rs144790640	A	C	0.351427	0.0225011	-0.0109	0.0181
	ENSG00000182179	bioRxiv 447367	CAD	PMID: 29212778	rs148834251	C	T	0.330778	0.0300521	-0.0557	0.0178
	ENSG00000182179	bioRxiv 447367	CAD	PMID: 29212778	rs150429489	T	C	0.31061	0.0134838	0.0018	0.0099
	ENSG00000182179	bioRxiv 447367	CAD	PMID: 29212778	rs17659990	T	C	-0.151735	0.0254529	-0.002	0.0178
	ENSG00000182179	bioRxiv 447367	CAD	PMID: 29212778	rs182210511	T	C	0.356788	0.0293871	0.0318	0.0215
	ENSG00000182179	bioRxiv 447367	CAD	PMID: 29212778	rs2230593	T	C	-0.410015	0.0170861	0.0434	0.0121
	ENSG00000182179	bioRxiv 447367	CAD	PMID: 29212778	rs2282752	C	G	-0.205856	0.0119596	-0.0037	0.0078
	ENSG00000182179	bioRxiv 447367	CAD	PMID: 29212778	rs34462841	A	G	-0.41551	0.0298704	-0.0053	0.02
	ENSG00000182179	bioRxiv 447367	CAD	PMID: 29212778	rs34691305	A	G	-0.342746	0.0238104	-0.0233	0.0183
	ENSG00000182179	bioRxiv 447367	CAD	PMID: 29212778	rs36116071	G	A	0.316083	0.0182618	-0.0074	0.0126
	ENSG00000182179	bioRxiv 447367	CAD	PMID: 29212778	rs41291734	T	C	-0.39058	0.0251491	0.0318	0.0176
	ENSG00000182179	bioRxiv 447367	CAD	PMID: 29212778	rs62262521	T	C	-0.381638	0.0186428	0.0387	0.0127
	ENSG00000182179	bioRxiv 447367	CAD	PMID: 29212778	rs73079046	T	G	0.304414	0.0188044	0.0104	0.0136
	ENSG00000182179	bioRxiv 447367	CAD	PMID: 29212778	rs73079076	A	C	0.322422	0.0133561	0.003	0.0099
	ENSG00000182179	bioRxiv 447367	CAD	PMID: 29212778	rs73082903	A	G	0.261308	0.021209	0.0011	0.0126
	ENSG00000182179	bioRxiv 447367	CAD	PMID: 29212778	rs73086963	T	C	0.277161	0.0272769	-0.0102	0.0212
	ENSG00000182179	bioRxiv 447367	CAD	PMID: 29212778	rs7374277	T	C	-0.582424	0.00732751	0.0203	0.0056
	ENSG00000182179	bioRxiv 447367	CAD	PMID: 29212778	rs7433888	C	T	-0.343327	0.0375476	-0.0036	0.0213
	ENSG00000182179	bioRxiv 447367	CAD	PMID: 29212778	rs75277930	A	G	-0.400117	0.0295923	0.0238	0.0183
	ENSG00000182179	bioRxiv 447367	CAD	PMID: 29212778	rs76298543	C	T	-0.199041	0.0274147	-0.0335	0.0213
	ENSG00000182179	bioRxiv 447367	CAD	PMID: 29212778	rs76331936	A	G	0.404835	0.0316367	-0.0057	0.0263
	ENSG00000182179	bioRxiv 447367	CAD	PMID: 29212778	rs77580539	T	C	-0.368662	0.0200307	-0.01	0.0138
	ENSG00000182179	bioRxiv 447367	CAD	PMID: 29212778	rs79448908	A	G	0.297492	0.0299258	-0.0105	0.0194
	ENSG00000182179	bioRxiv 447367	CAD	PMID: 29212778	rs9311447	T	C	-0.237336	0.0357456	0.0297	0.0195
	ENSG00000182179	bioRxiv 447367	CAD	PMID: 29212778	rs9799022	T	C	0.457507	0.0358626	0.0223	0.0248
	ENSG00000182179	bioRxiv 447367	CAD	PMID: 29212778	rs9831648	G	T	-0.207092	0.00948805	0.0133	0.0069
	cg21178254	PMID: 30514905	CAD	PMID: 29212778	rs138859050	T	G	-0.73322	0.114406	0.002	0.0213
	cg21178254	PMID: 30514905	CAD	PMID: 29212778	rs183027350	T	C	-0.797519	0.130617	-0.0177	0.0251
	cg21178254	PMID: 30514905	CAD	PMID: 29212778	rs344042	A	T	-0.37902	0.0515487	-0.0081	0.0086
	cg21178254	PMID: 30514905	CAD	PMID: 29212778	rs62274156	T	C	-0.95928	0.0333452	0.0268	0.0065
	cg21178254	PMID: 30514905	CAD	PMID: 29212778	rs73156762	T	G	0.324546	0.0417132	-0.021	0.0076
	cg21178254	PMID: 30514905	CAD	PMID: 29212778	rs78273309	G	T	-0.628258	0.0729844	0.0285	0.0135
	cg21178254	PMID: 30514905	CAD	PMID: 29212778	rs894643	A	G	0.200527	0.0360854	-0.0085	0.0066
	cg21178254	PMID: 30514905	CAD	PMID: 29212778	rs9840556	C	T	0.245281	0.0362517	-0.0136	0.0063
	cg20892840	PMID: 30514905	CAD	PMID: 29212778	rs116020858	T	G	-0.678662	0.115566	0.0055	0.0232
	cg20892840	PMID: 30514905	CAD	PMID: 29212778	rs148829090	A	G	-1.04866	0.182178	0.0604	0.0457
	cg20892840	PMID: 30514905	CAD	PMID: 29212778	rs4371471	G	A	-0.93396	0.033941	0.0268	0.0065
	cg20892840	PMID: 30514905	CAD	PMID: 29212778	rs59689193	A	C	-0.407378	0.0590268	-0.0093	0.0108
	cg20892840	PMID: 30514905	CAD	PMID: 29212778	rs73156762	T	G	0.361138	0.0418698	-0.021	0.0076
	cg20892840	PMID: 30514905	CAD	PMID: 29212778	rs78273309	G	T	-0.620702	0.0731376	0.0285	0.0135
	cg10727673	PMID: 30514905	CAD	PMID: 29212778	rs11916892	G	A	0.214484	0.0349657	-0.0116	0.0061
	cg10727673	PMID: 30514905	CAD	PMID: 29212778	rs6439670	C	T	0.814745	0.0321367	-0.0304	0.0061
	cg10727673	PMID: 30514905	CAD	PMID: 29212778	rs7349597	T	C	-0.353099	0.0331506	0.0086	0.0057
	cg10727673	PMID: 30514905	CAD	PMID: 29212778	rs75961187	A	G	0.604432	0.0916211	-0.0146	0.0189
	cg10727673	PMID: 30514905	CAD	PMID: 29212778	rs78930792	A	G	0.69159	0.0974713	-0.0281	0.0195
	cg15507776	PMID: 30514905	CAD	PMID: 29212778	rs116323751	C	T	-0.812458	0.100834	-0.0147	0.0197
	cg15507776	PMID: 30514905	CAD	PMID: 29212778	rs116443776	G	A	0.35136	0.0569293	0.0296	0.01
	cg15507776	PMID: 30514905	CAD	PMID: 29212778	rs12330441	G	T	0.350383	0.0632639	0.0127	0.0113
	cg15507776	PMID: 30514905	CAD	PMID: 29212778	rs142420359	G	A	-0.81247	0.0984561	-0.0284	0.0295
	cg15507776	PMID: 30514905	CAD	PMID: 29212778	rs143518585	C	T	-0.730356	0.110894	0.018	0.021
	cg15507776	PMID: 30514905	CAD	PMID: 29212778	rs1519261	G	A	-0.267287	0.0413019	-0.0074	0.007
	cg15507776	PMID: 30514905	CAD	PMID: 29212778	rs1805300	A	G	-1.11794	0.0258164	-0.0289	0.0061
	cg15507776	PMID: 30514905	CAD	PMID: 29212778	rs181605755	T	C	-0.835448	0.119608	0.0008	0.0224
	cg15507776	PMID: 30514905	CAD	PMID: 29212778	rs34421305	T	C	0.429275	0.0545867	0.0227	0.0102
	cg15507776	PMID: 30514905	CAD	PMID: 29212778	rs7340584	A	G	0.308376	0.0490628	0.0036	0.0086
	cg15507776	PMID: 30514905	CAD	PMID: 29212778	rs75961187	A	G	-0.900856	0.0902287	-0.0146	0.0189
	cg15507776	PMID: 30514905	CAD	PMID: 29212778	rs77203258	C	T	0.394095	0.0592182	-0.0034	0.0116
	cg15507776	PMID: 30514905	CAD	PMID: 29212778	rs77568377	C	T	-0.848806	0.121542	-0.0449	0.0207
	cg15507776	PMID: 30514905	CAD	PMID: 29212778	rs78930792	A	G	-0.84055	0.0965652	-0.0281	0.0195
	cg15507776	PMID: 30514905	CAD	PMID: 29212778	rs900816	T	G	0.383515	0.0436803	-0.005	0.008
	cg15507776	PMID: 30514905	CAD	PMID: 29212778	rs9852843	C	T	-0.320783	0.0449295	-0.0164	0.0074
	cg15507776	PMID: 30514905	CAD	PMID: 29212778	rs9853147	G	C	0.391692	0.0565667	-0.0009	0.011
	cg15507776	PMID: 30514905	CAD	PMID: 29212778	rs9873767	T	C	0.267751	0.0376717	0.0148	0.0066
	cg24601522	PMID: 30514905	CAD	PMID: 29212778	rs114480919	A	G	-0.756228	0.067633	0.011	0.0144
	cg24601522	PMID: 30514905	CAD	PMID: 29212778	rs13126960	G	T	0.380825	0.0592363	-0.0121	0.01
	cg24601522	PMID: 30514905	CAD	PMID: 29212778	rs16844364	A	G	-0.297324	0.0388194	0.0184	0.0064
	cg24601522	PMID: 30514905	CAD	PMID: 29212778	rs3129317	G	A	-0.572584	0.0331282	0.025	0.0059
	cg24601522	PMID: 30514905	CAD	PMID: 29212778	rs3752439	C	T	-0.180044	0.0328752	0.0026	0.0059
	cg05623727	PMID: 30514905	CAD	PMID: 29212778	rs1061474	T	C	0.610324	0.0318326	0.0181	0.0058
	cg05623727	PMID: 30514905	CAD	PMID: 29212778	rs11711814	G	T	-0.327625	0.0572648	0.0008	0.0104
	cg05623727	PMID: 30514905	CAD	PMID: 29212778	rs2624842	C	A	0.275173	0.0497506	0.0084	0.0084
	cg05623727	PMID: 30514905	CAD	PMID: 29212778	rs35124980	A	G	-0.405019	0.0593501	-0.0398	0.0117
	cg05623727	PMID: 30514905	CAD	PMID: 29212778	rs4688739	A	G	-0.341792	0.0518058	0.0008	0.0099
	cg05623727	PMID: 30514905	CAD	PMID: 29212778	rs55786114	T	C	0.363236	0.0651546	0.0355	0.012
	cg05623727	PMID: 30514905	CAD	PMID: 29212778	rs71325001	C	G	-0.36991	0.0552867	-0.0288	0.0101
	cg05623727	PMID: 30514905	CAD	PMID: 29212778	rs74976288	T	G	0.396921	0.0669067	0.0268	0.0124
	cg22156842	PMID: 30514905	CAD	PMID: 29212778	rs61790790	A	C	0.670544	0.0711778	-0.0624	0.0123
	cg22156842	PMID: 30514905	CAD	PMID: 29212778	rs73230093	T	C	-0.403805	0.0575196	0.021	0.0102
	cg22156842	PMID: 30514905	CAD	PMID: 29212778	rs75961187	A	G	0.582127	0.091815	-0.0146	0.0189
	cg22156842	PMID: 30514905	CAD	PMID: 29212778	rs77568377	C	T	0.734599	0.121787	-0.0449	0.0207
	cg22156842	PMID: 30514905	CAD	PMID: 29212778	rs78930792	A	G	0.534612	0.0977891	-0.0281	0.0195
	cg22156842	PMID: 30514905	CAD	PMID: 29212778	rs9289518	A	G	0.697545	0.033042	-0.0297	0.0061
	cg22156842	PMID: 30514905	CAD	PMID: 29212778	rs9873767	T	C	-0.219074	0.038217	0.0148	0.0066
	ENSG00000087274	bioRxiv 447367	CAD	PMID: 29212778	rs113674085	G	A	0.13611	0.024758	-0.0332	0.0182
	ENSG00000087274	bioRxiv 447367	CAD	PMID: 29212778	rs138706278	C	A	0.188568	0.0330069	-0.054	0.0221
	ENSG00000087274	bioRxiv 447367	CAD	PMID: 29212778	rs182821	A	T	-0.0830512	0.012948	0.006	0.0082
	ENSG00000087274	bioRxiv 447367	CAD	PMID: 29212778	rs2798282	A	G	0.0625021	0.00888015	-0.0205	0.0064
	ENSG00000087274	bioRxiv 447367	CAD	PMID: 29212778	rs6819310	C	T	0.154157	0.00876051	-0.02	0.0065
	ENSG00000087274	bioRxiv 447367	CAD	PMID: 29212778	rs79649118	T	C	0.14094	0.0205578	-0.0362	0.0171
	cg27406070	PMID: 30514905	CAD	PMID: 29212778	rs1055890	G	A	-0.218492	0.0344416	0.0175	0.0064
	cg27406070	PMID: 30514905	CAD	PMID: 29212778	rs114481494	G	A	-1.05548	0.128365	0.0065	0.0212
	cg27406070	PMID: 30514905	CAD	PMID: 29212778	rs114681175	C	T	-1.16092	0.130449	0.012	0.0236
	cg27406070	PMID: 30514905	CAD	PMID: 29212778	rs115056485	C	T	-1.45707	0.152973	-0.0031	0.0188
	cg27406070	PMID: 30514905	CAD	PMID: 29212778	rs115440940	C	A	-1.97357	0.0546498	0.0558	0.0147
	cg27406070	PMID: 30514905	CAD	PMID: 29212778	rs12196939	A	G	-0.330183	0.0466321	0.0125	0.0084
	cg27406070	PMID: 30514905	CAD	PMID: 29212778	rs144258653	A	C	-0.874303	0.153832	0.0001	0.0272
	cg27406070	PMID: 30514905	CAD	PMID: 29212778	rs144734171	T	C	-0.950835	0.151314	0.0495	0.0226
	cg27406070	PMID: 30514905	CAD	PMID: 29212778	rs2233976	T	C	-0.418397	0.0644537	0.0396	0.0104
	cg27406070	PMID: 30514905	CAD	PMID: 29212778	rs2517910	A	C	0.362192	0.0316255	-0.0064	0.0052
	cg27406070	PMID: 30514905	CAD	PMID: 29212778	rs2531806	A	C	0.298728	0.0327403	-0.0132	0.0056
	cg27406070	PMID: 30514905	CAD	PMID: 29212778	rs416571	A	G	0.316087	0.0325387	-0.0017	0.0057
	cg27406070	PMID: 30514905	CAD	PMID: 29212778	rs45458699	T	C	-1.60117	0.113807	0.0565	0.0281
	cg27406070	PMID: 30514905	CAD	PMID: 29212778	rs4711172	C	T	-0.447617	0.0449016	-0.0022	0.0075
	cg27406070	PMID: 30514905	CAD	PMID: 29212778	rs6925143	C	G	-1.48087	0.0862654	0.0304	0.014
	cg25459280	PMID: 30514905	CAD	PMID: 29212778	rs10846568	A	G	0.312806	0.0321411	-0.0109	0.0057
	cg25459280	PMID: 30514905	CAD	PMID: 29212778	rs11057436	T	A	0.379466	0.0393669	-0.025	0.007
	cg25459280	PMID: 30514905	CAD	PMID: 29212778	rs117904296	G	A	0.812086	0.112859	-0.0622	0.0243
	cg25459280	PMID: 30514905	CAD	PMID: 29212778	rs12578256	A	T	-0.23187	0.0411043	0.0133	0.0073
	cg25459280	PMID: 30514905	CAD	PMID: 29212778	rs12833624	T	C	1.19831	0.0249394	-0.0238	0.006
	cg25459280	PMID: 30514905	CAD	PMID: 29212778	rs139817539	G	C	0.592016	0.106363	-0.0007	0.0174
	cg25459280	PMID: 30514905	CAD	PMID: 29212778	rs34261269	A	G	0.813729	0.0947835	0.0013	0.0169
	cg25459280	PMID: 30514905	CAD	PMID: 29212778	rs34682942	A	G	-0.356293	0.0560636	0.0095	0.01
	cg25459280	PMID: 30514905	CAD	PMID: 29212778	rs394854	A	G	-0.244263	0.0423425	0.0228	0.0069
	cg25459280	PMID: 30514905	CAD	PMID: 29212778	rs4522275	C	T	0.223574	0.033304	0.0042	0.0059
	cg25459280	PMID: 30514905	CAD	PMID: 29212778	rs4930731	G	A	-0.391144	0.0332296	0.0041	0.0064
	cg25459280	PMID: 30514905	CAD	PMID: 29212778	rs74873602	A	G	0.889517	0.0933356	-0.0263	0.0165
	cg25459280	PMID: 30514905	CAD	PMID: 29212778	rs79843620	C	T	0.89157	0.106832	0.006	0.0177
	cg27406070	PMID: 30514905	CAD	PMID: 29212778	rs1055890	G	A	-0.218492	0.0344416	0.0175	0.0064
	cg27406070	PMID: 30514905	CAD	PMID: 29212778	rs114481494	G	A	-1.05548	0.128365	0.0065	0.0212
	cg27406070	PMID: 30514905	CAD	PMID: 29212778	rs114681175	C	T	-1.16092	0.130449	0.012	0.0236
	cg27406070	PMID: 30514905	CAD	PMID: 29212778	rs115056485	C	T	-1.45707	0.152973	-0.0031	0.0188
	cg27406070	PMID: 30514905	CAD	PMID: 29212778	rs115440940	C	A	-1.97357	0.0546498	0.0558	0.0147
	cg27406070	PMID: 30514905	CAD	PMID: 29212778	rs12196939	A	G	-0.330183	0.0466321	0.0125	0.0084
	cg27406070	PMID: 30514905	CAD	PMID: 29212778	rs144258653	A	C	-0.874303	0.153832	0.0001	0.0272
	cg27406070	PMID: 30514905	CAD	PMID: 29212778	rs144734171	T	C	-0.950835	0.151314	0.0495	0.0226
	cg27406070	PMID: 30514905	CAD	PMID: 29212778	rs2233976	T	C	-0.418397	0.0644537	0.0396	0.0104
	cg27406070	PMID: 30514905	CAD	PMID: 29212778	rs2517910	A	C	0.362192	0.0316255	-0.0064	0.0052
	cg27406070	PMID: 30514905	CAD	PMID: 29212778	rs2531806	A	C	0.298728	0.0327403	-0.0132	0.0056
	cg27406070	PMID: 30514905	CAD	PMID: 29212778	rs416571	A	G	0.316087	0.0325387	-0.0017	0.0057
	cg27406070	PMID: 30514905	CAD	PMID: 29212778	rs45458699	T	C	-1.60117	0.113807	0.0565	0.0281
	cg27406070	PMID: 30514905	CAD	PMID: 29212778	rs4711172	C	T	-0.447617	0.0449016	-0.0022	0.0075
	cg27406070	PMID: 30514905	CAD	PMID: 29212778	rs6925143	C	G	-1.48087	0.0862654	0.0304	0.014
	cg17812751	PMID: 30514905	CAD	PMID: 29212778	rs16844401	A	G	0.413043	0.0685721	0.038	0.0112
	cg17812751	PMID: 30514905	CAD	PMID: 29212778	rs2344209	A	G	0.733857	0.0451303	0.0351	0.0084
	cg17812751	PMID: 30514905	CAD	PMID: 29212778	rs2858026	T	C	-0.238089	0.0341747	-0.0136	0.0063
	cg17812751	PMID: 30514905	CAD	PMID: 29212778	rs731450	C	T	-0.245659	0.0345514	-0.0124	0.0062
	cg17812751	PMID: 30514905	CAD	PMID: 29212778	rs762862	C	G	0.205424	0.0360399	0.0013	0.0062
	cg15961780	PMID: 30401456	CAD	PMID: 29212778	rs11073500	A	C	0.0235128	0.00281525	-0.0166	0.0067
	cg15961780	PMID: 30401456	CAD	PMID: 29212778	rs11632132	T	C	0.0240163	0.00389724	-0.0019	0.0105
	cg15961780	PMID: 30401456	CAD	PMID: 29212778	rs12148727	A	T	0.0254104	0.00411714	0.0018	0.0107
	cg15961780	PMID: 30401456	CAD	PMID: 29212778	rs4503747	A	G	-0.0400578	0.00436173	0.0075	0.0106
	cg15961780	PMID: 30401456	CAD	PMID: 29212778	rs4843062	T	C	-0.0589848	0.00155574	0.0199	0.0057
	cg15961780	PMID: 30401456	CAD	PMID: 29212778	rs7164354	T	A	-0.0199217	0.00297791	0.0053	0.0068
	cg15961780	PMID: 30401456	CAD	PMID: 29212778	rs72751888	T	C	0.0225521	0.00360808	-0.0041	0.0088
	cg15961780	PMID: 30401456	CAD	PMID: 29212778	rs907260	G	A	0.0227068	0.0028129	-0.0241	0.0069
	cg15961780	PMID: 30401456	CAD	PMID: 29212778	rs9920027	C	G	-0.0151684	0.00258956	-0.0046	0.0062
	cg18705301	PMID: 30514905	CAD	PMID: 29212778	rs117250433	T	A	0.313186	0.0512225	0.0099	0.0092
	cg18705301	PMID: 30514905	CAD	PMID: 29212778	rs12441495	C	G	0.406593	0.0501791	0.0049	0.0091
	cg18705301	PMID: 30514905	CAD	PMID: 29212778	rs12902102	G	T	0.217725	0.0388182	-0.0053	0.0066
	cg18705301	PMID: 30514905	CAD	PMID: 29212778	rs142723262	T	C	-0.911298	0.127604	0.0193	0.026
	cg18705301	PMID: 30514905	CAD	PMID: 29212778	rs143865045	T	C	-1.0589	0.0725323	0.019	0.0149
	cg18705301	PMID: 30514905	CAD	PMID: 29212778	rs147422451	A	G	-1.1271	0.106127	0.0334	0.0217
	cg18705301	PMID: 30514905	CAD	PMID: 29212778	rs147955703	A	G	-0.951481	0.120197	0.0057	0.0264
	cg18705301	PMID: 30514905	CAD	PMID: 29212778	rs2289740	C	G	-0.452676	0.0310209	0.0172	0.0057
	cg18705301	PMID: 30514905	CAD	PMID: 29212778	rs28421136	A	G	-1.40773	0.0162711	0.0238	0.0066
	cg18705301	PMID: 30514905	CAD	PMID: 29212778	rs34104137	T	C	0.399291	0.0704889	-0.0221	0.0135
	cg18705301	PMID: 30514905	CAD	PMID: 29212778	rs4924594	A	T	-0.727625	0.13227	0.0062	0.0289
	cg18705301	PMID: 30514905	CAD	PMID: 29212778	rs56378618	C	T	-0.860303	0.0705393	0.0071	0.0122
	cg18705301	PMID: 30514905	CAD	PMID: 29212778	rs582639	C	G	-0.392293	0.0386783	0.013	0.0068
	cg18705301	PMID: 30514905	CAD	PMID: 29212778	rs61736074	A	C	-0.719214	0.103094	0.0068	0.0212
	cg18705301	PMID: 30514905	CAD	PMID: 29212778	rs631077	A	C	0.223909	0.0331778	-0.0082	0.0058
	cg18705301	PMID: 30514905	CAD	PMID: 29212778	rs72737781	A	G	-0.945821	0.0609337	0.028	0.0123
	cg18705301	PMID: 30514905	CAD	PMID: 29212778	rs74413620	T	C	-0.425506	0.0721275	0.0205	0.0126
	cg18705301	PMID: 30514905	CAD	PMID: 29212778	rs78809244	A	G	0.468285	0.0592464	-0.0056	0.0096
	cg15837308	PMID: 30514905	CAD	PMID: 29212778	rs1049053	C	T	0.368014	0.0354629	-0.0126	0.0068
	cg15837308	PMID: 30514905	CAD	PMID: 29212778	rs114751021	G	A	-0.665471	0.0979262	0.0559	0.0187
	cg15837308	PMID: 30514905	CAD	PMID: 29212778	rs115075841	T	C	-0.561611	0.0630591	0.0068	0.011
	cg15837308	PMID: 30514905	CAD	PMID: 29212778	rs11575907	T	C	-0.675353	0.0858934	0.04	0.0158
	cg15837308	PMID: 30514905	CAD	PMID: 29212778	rs148571474	T	C	-0.906174	0.109737	0.0831	0.021
	cg15837308	PMID: 30514905	CAD	PMID: 29212778	rs241441	C	T	-0.369733	0.0378005	0.0336	0.0065
	cg15837308	PMID: 30514905	CAD	PMID: 29212778	rs28656080	T	C	-0.715284	0.0478182	0.0039	0.0082
	cg15837308	PMID: 30514905	CAD	PMID: 29212778	rs3130573	G	A	-0.227155	0.0348025	0.0094	0.0064
	cg15837308	PMID: 30514905	CAD	PMID: 29212778	rs4148871	A	G	0.232987	0.0390863	-0.0197	0.0068
	cg15837308	PMID: 30514905	CAD	PMID: 29212778	rs72502587	A	G	-0.445601	0.0494251	0.0187	0.0086
	cg15837308	PMID: 30514905	CAD	PMID: 29212778	rs73390248	T	C	-0.382716	0.0610074	0.004	0.0101
	cg15837308	PMID: 30514905	CAD	PMID: 29212778	rs9267798	C	G	-0.361146	0.0599341	0.0196	0.0104
	cg15837308	PMID: 30514905	CAD	PMID: 29212778	rs9271699	A	G	0.523012	0.0316826	0.0037	0.0059
	cg10738003	PMID: 30514905	CAD	PMID: 29212778	rs112357255	T	C	-0.832421	0.152653	-0.002	0.0328
	cg10738003	PMID: 30514905	CAD	PMID: 29212778	rs11606047	G	A	-0.418823	0.0620794	0.0139	0.0123
	cg10738003	PMID: 30514905	CAD	PMID: 29212778	rs117443199	G	T	-0.796213	0.126945	0.0206	0.0216
	cg10738003	PMID: 30514905	CAD	PMID: 29212778	rs1317814	G	A	0.190367	0.0341322	-0.0054	0.0061
	cg10738003	PMID: 30514905	CAD	PMID: 29212778	rs147331864	G	A	-0.898045	0.144323	-0.0495	0.0333
	cg10738003	PMID: 30514905	CAD	PMID: 29212778	rs1790477	A	G	0.287805	0.0524158	-0.0011	0.0088
	cg10738003	PMID: 30514905	CAD	PMID: 29212778	rs191717996	G	A	0.694478	0.112359	-0.0274	0.0195
	cg10738003	PMID: 30514905	CAD	PMID: 29212778	rs2247168	C	T	0.35576	0.0334329	-0.0075	0.006
	cg10738003	PMID: 30514905	CAD	PMID: 29212778	rs35659242	G	T	-0.764678	0.0659731	-0.0002	0.013
	cg10738003	PMID: 30514905	CAD	PMID: 29212778	rs56023268	T	G	0.40221	0.0680508	-0.0162	0.0122
	cg10738003	PMID: 30514905	CAD	PMID: 29212778	rs61898762	G	T	0.601571	0.0754652	-0.026	0.0149
	cg10738003	PMID: 30514905	CAD	PMID: 29212778	rs633223	A	G	0.194365	0.032262	0.0088	0.0058
	cg10738003	PMID: 30514905	CAD	PMID: 29212778	rs7117321	C	T	-1.27809	0.0160835	0.0265	0.0057
	cg10738003	PMID: 30514905	CAD	PMID: 29212778	rs76739743	G	A	0.561762	0.0603184	-0.0112	0.0124
	cg10738003	PMID: 30514905	CAD	PMID: 29212778	rs77216358	G	A	-0.740507	0.0844522	0.0377	0.0145
	cg10738003	PMID: 30514905	CAD	PMID: 29212778	rs896694	A	C	0.289948	0.032397	-0.0199	0.0058
	cg03202060	PMID: 30514905	CAD	PMID: 29212778	rs112481371	G	A	-0.661704	0.0690588	0.007	0.0129
	cg03202060	PMID: 30514905	CAD	PMID: 29212778	rs114024083	A	G	-0.789105	0.120798	-0.0218	0.0271
	cg03202060	PMID: 30514905	CAD	PMID: 29212778	rs115674093	G	T	-0.57683	0.0930264	-0.0022	0.0175
	cg03202060	PMID: 30514905	CAD	PMID: 29212778	rs144936508	T	C	-0.883308	0.132266	0.0061	0.0271
	cg03202060	PMID: 30514905	CAD	PMID: 29212778	rs2071590	A	G	-0.279816	0.0339243	-0.0215	0.006
	cg03202060	PMID: 30514905	CAD	PMID: 29212778	rs2233952	A	G	-0.441905	0.0469781	-0.0086	0.0089
	cg03202060	PMID: 30514905	CAD	PMID: 29212778	rs2395043	T	C	-0.475504	0.0346934	-0.0271	0.0063
	cg03202060	PMID: 30514905	CAD	PMID: 29212778	rs2516049	C	T	0.605747	0.032458	0.0159	0.0071
	cg03202060	PMID: 30514905	CAD	PMID: 29212778	rs2523614	C	T	0.267092	0.0364108	0.0185	0.0068
	cg03202060	PMID: 30514905	CAD	PMID: 29212778	rs28464365	C	T	-0.827429	0.0786368	0.0094	0.0137
	cg03202060	PMID: 30514905	CAD	PMID: 29212778	rs3130553	A	G	-0.190399	0.0322076	-0.0089	0.0057
	cg03202060	PMID: 30514905	CAD	PMID: 29212778	rs3130565	T	C	-0.351738	0.0358107	-0.0077	0.0064
	cg03202060	PMID: 30514905	CAD	PMID: 29212778	rs3130603	A	C	-0.289572	0.0432564	0.0082	0.0076
	cg03202060	PMID: 30514905	CAD	PMID: 29212778	rs35142753	T	G	0.304454	0.0487306	0.0091	0.0084
	cg03202060	PMID: 30514905	CAD	PMID: 29212778	rs3819720	A	G	0.372316	0.0334848	0.0089	0.006
	cg03202060	PMID: 30514905	CAD	PMID: 29212778	rs41317090	A	C	0.372101	0.0646996	0.0165	0.014
	cg03202060	PMID: 30514905	CAD	PMID: 29212778	rs4148871	A	G	-0.462783	0.0383359	-0.0197	0.0068
	cg03202060	PMID: 30514905	CAD	PMID: 29212778	rs494620	A	G	0.285612	0.0342867	0.0254	0.0058
	cg03202060	PMID: 30514905	CAD	PMID: 29212778	rs580962	C	T	-0.212501	0.0332032	-0.0012	0.0052
	cg03202060	PMID: 30514905	CAD	PMID: 29212778	rs9274614	C	G	-1.27351	0.0251021	-0.016	0.0073
	cg19117063	PMID: 30514905	CAD	PMID: 29212778	rs112627226	C	T	-1.74745	0.0411387	0.0254	0.0102
	cg19117063	PMID: 30514905	CAD	PMID: 29212778	rs114408539	A	G	-0.826861	0.0877561	0.021	0.0151
	cg19117063	PMID: 30514905	CAD	PMID: 29212778	rs115083191	C	G	-0.371137	0.066461	0.019	0.0115
	cg19117063	PMID: 30514905	CAD	PMID: 29212778	rs115212456	C	T	-1.73035	0.148751	0.085	0.0278
	cg19117063	PMID: 30514905	CAD	PMID: 29212778	rs11753831	A	G	-0.405584	0.062292	0.0156	0.0102
	cg19117063	PMID: 30514905	CAD	PMID: 29212778	rs142273970	T	C	-0.391239	0.0706853	0.0135	0.0113
	cg19117063	PMID: 30514905	CAD	PMID: 29212778	rs148571474	T	C	-1.81241	0.104531	0.0831	0.021
	cg19117063	PMID: 30514905	CAD	PMID: 29212778	rs150359	A	T	0.177574	0.0322773	-0.0044	0.0057
	cg19117063	PMID: 30514905	CAD	PMID: 29212778	rs183740218	A	G	-0.639646	0.0566771	0.0194	0.0096
	cg19117063	PMID: 30514905	CAD	PMID: 29212778	rs2075801	A	G	-0.42774	0.04845	0.005	0.0079
	cg19117063	PMID: 30514905	CAD	PMID: 29212778	rs2229092	C	A	-0.693594	0.0713759	0.04	0.0123
	cg19117063	PMID: 30514905	CAD	PMID: 29212778	rs241441	C	T	-0.542579	0.0371873	0.0336	0.0065
	cg19117063	PMID: 30514905	CAD	PMID: 29212778	rs28383456	T	C	0.266888	0.0331642	0.0021	0.011
	cg19117063	PMID: 30514905	CAD	PMID: 29212778	rs28533694	T	C	-0.654474	0.0364194	0.0094	0.0066
	cg19117063	PMID: 30514905	CAD	PMID: 29212778	rs36001311	A	G	-0.336642	0.047397	0.0312	0.0081
	cg19117063	PMID: 30514905	CAD	PMID: 29212778	rs501942	T	C	0.34013	0.0469723	-0.0184	0.0094
	cg19117063	PMID: 30514905	CAD	PMID: 29212778	rs9267798	C	G	-0.474198	0.059914	0.0196	0.0104
	cg19117063	PMID: 30514905	CAD	PMID: 29212778	rs9274666	A	G	0.321166	0.0324015	-0.0027	0.0063
	cg11720950	PMID: 30514905	CAD	PMID: 29212778	rs1265052	T	C	0.223178	0.0323379	-0.0127	0.0057
	cg11720950	PMID: 30514905	CAD	PMID: 29212778	rs2239519	T	C	0.269409	0.0375258	-0.0067	0.0066
	cg11720950	PMID: 30514905	CAD	PMID: 29212778	rs2516413	T	G	-0.205807	0.0350515	0.0033	0.0061
	cg11720950	PMID: 30514905	CAD	PMID: 29212778	rs28366341	C	G	-0.282863	0.0328374	0.0176	0.0062
	cg11720950	PMID: 30514905	CAD	PMID: 29212778	rs2844458	A	C	-0.239383	0.0364883	0.0232	0.0062
	cg11720950	PMID: 30514905	CAD	PMID: 29212778	rs3129304	C	T	0.235977	0.0425927	0.0019	0.007
	cg11720950	PMID: 30514905	CAD	PMID: 29212778	rs4148871	A	G	0.219291	0.0394714	-0.0197	0.0068
	cg11720950	PMID: 30514905	CAD	PMID: 29212778	rs9264532	C	T	0.264983	0.0355958	-0.0053	0.0054
	cg11720950	PMID: 30514905	CAD	PMID: 29212778	rs9271423	G	T	0.848749	0.0416208	-0.0256	0.0082
	cg12597660	PMID: 30401456	CAD	PMID: 29212778	rs12981145	G	C	-0.0135974	0.0017827	-0.0155	0.0057
	cg12597660	PMID: 30401456	CAD	PMID: 29212778	rs2006133	T	G	-0.0132755	0.00212117	0.0029	0.0071
	cg12597660	PMID: 30401456	CAD	PMID: 29212778	rs238411	T	C	-0.0136002	0.00193059	-0.0074	0.0065
	cg12597660	PMID: 30401456	CAD	PMID: 29212778	rs4399645	T	C	0.0109444	0.00188572	0.0104	0.006
	cg12597660	PMID: 30401456	CAD	PMID: 29212778	rs4803813	A	G	0.0382343	0.00281082	0.0239	0.0086
	cg12597660	PMID: 30401456	CAD	PMID: 29212778	rs7260359	T	C	0.042328	0.00134995	0.0264	0.0058
	cg25459280	PMID: 30514905	CAD	PMID: 29212778	rs10846568	A	G	0.312806	0.0321411	-0.0109	0.0057
	cg25459280	PMID: 30514905	CAD	PMID: 29212778	rs11057436	T	A	0.379466	0.0393669	-0.025	0.007
	cg25459280	PMID: 30514905	CAD	PMID: 29212778	rs117904296	G	A	0.812086	0.112859	-0.0622	0.0243
	cg25459280	PMID: 30514905	CAD	PMID: 29212778	rs12578256	A	T	-0.23187	0.0411043	0.0133	0.0073
	cg25459280	PMID: 30514905	CAD	PMID: 29212778	rs12833624	T	C	1.19831	0.0249394	-0.0238	0.006
	cg25459280	PMID: 30514905	CAD	PMID: 29212778	rs139817539	G	C	0.592016	0.106363	-0.0007	0.0174
	cg25459280	PMID: 30514905	CAD	PMID: 29212778	rs34261269	A	G	0.813729	0.0947835	0.0013	0.0169
	cg25459280	PMID: 30514905	CAD	PMID: 29212778	rs34682942	A	G	-0.356293	0.0560636	0.0095	0.01
	cg25459280	PMID: 30514905	CAD	PMID: 29212778	rs394854	A	G	-0.244263	0.0423425	0.0228	0.0069
	cg25459280	PMID: 30514905	CAD	PMID: 29212778	rs4522275	C	T	0.223574	0.033304	0.0042	0.0059
	cg25459280	PMID: 30514905	CAD	PMID: 29212778	rs4930731	G	A	-0.391144	0.0332296	0.0041	0.0064
	cg25459280	PMID: 30514905	CAD	PMID: 29212778	rs74873602	A	G	0.889517	0.0933356	-0.0263	0.0165
	cg25459280	PMID: 30514905	CAD	PMID: 29212778	rs79843620	C	T	0.89157	0.106832	0.006	0.0177
	cg08085267	PMID: 30514905	CAD	PMID: 29212778	rs112213443	T	G	0.274206	0.041287	0.0086	0.0071
	cg08085267	PMID: 30514905	CAD	PMID: 29212778	rs12603843	A	G	0.201864	0.0323611	-0.0024	0.0059
	cg08085267	PMID: 30514905	CAD	PMID: 29212778	rs2056131	A	G	0.217611	0.0346199	0.0011	0.0061
	cg08085267	PMID: 30514905	CAD	PMID: 29212778	rs4968255	T	C	-0.375399	0.035362	0.0264	0.0069
	cg08085267	PMID: 30514905	CAD	PMID: 29212778	rs7221345	G	A	0.639226	0.0319022	-0.0226	0.0057
	cg08085267	PMID: 30514905	CAD	PMID: 29212778	rs78033733	G	T	0.344446	0.0620188	0.0245	0.0129
	cg00158530	PMID: 30514905	CAD	PMID: 29212778	rs111534866	C	G	0.80844	0.0691816	-0.0157	0.0121
	cg00158530	PMID: 30514905	CAD	PMID: 29212778	rs113420661	G	A	-0.238427	0.0394924	-0.0099	0.0075
	cg00158530	PMID: 30514905	CAD	PMID: 29212778	rs116989538	C	T	-0.353987	0.0633902	0.0133	0.0114
	cg00158530	PMID: 30514905	CAD	PMID: 29212778	rs12599280	A	T	0.23734	0.0335068	0.0095	0.0058
	cg00158530	PMID: 30514905	CAD	PMID: 29212778	rs12921716	A	G	0.321886	0.0581839	-0.0142	0.0112
	cg00158530	PMID: 30514905	CAD	PMID: 29212778	rs12922868	C	T	0.498446	0.0478016	-0.006	0.0085
	cg00158530	PMID: 30514905	CAD	PMID: 29212778	rs144577436	G	C	0.625699	0.0916312	-0.016	0.017
	cg00158530	PMID: 30514905	CAD	PMID: 29212778	rs2047597	G	A	0.780729	0.0570654	-0.0269	0.0107
	cg00158530	PMID: 30514905	CAD	PMID: 29212778	rs4788805	G	A	0.399785	0.0697962	-0.0098	0.0122
	cg00158530	PMID: 30514905	CAD	PMID: 29212778	rs4985367	G	T	-0.212453	0.0324433	0.0032	0.0058
	cg00158530	PMID: 30514905	CAD	PMID: 29212778	rs4985556	A	C	-0.32099	0.0507188	-0.0032	0.0092
	cg00158530	PMID: 30514905	CAD	PMID: 29212778	rs57804197	A	G	-0.325903	0.0577751	-0.0049	0.0109
	cg00158530	PMID: 30514905	CAD	PMID: 29212778	rs62048008	G	A	0.44349	0.0646989	-0.0092	0.012
	cg00158530	PMID: 30514905	CAD	PMID: 29212778	rs7206222	G	A	1.19471	0.0265467	-0.0237	0.0065
	cg00158530	PMID: 30514905	CAD	PMID: 29212778	rs74461960	T	C	0.342009	0.0603539	-0.0144	0.0112
	cg00158530	PMID: 30514905	CAD	PMID: 29212778	rs8048883	C	T	-0.289384	0.0328284	0.0106	0.0063
	cg01246520	PMID: 30514905	CAD	PMID: 29212778	rs11656675	C	T	-0.457372	0.0816165	0.0052	0.0135
	cg01246520	PMID: 30514905	CAD	PMID: 29212778	rs117324089	T	C	-0.564831	0.0976618	0.0217	0.0163
	cg01246520	PMID: 30514905	CAD	PMID: 29212778	rs117588728	T	C	-0.433191	0.070476	-0.0019	0.0133
	cg01246520	PMID: 30514905	CAD	PMID: 29212778	rs12603857	C	G	-0.39281	0.0388253	0.0091	0.0067
	cg01246520	PMID: 30514905	CAD	PMID: 29212778	rs12952913	T	C	0.533858	0.0700053	0.0135	0.0136
	cg01246520	PMID: 30514905	CAD	PMID: 29212778	rs137924563	C	G	0.501253	0.0841199	-0.0332	0.0163
	cg01246520	PMID: 30514905	CAD	PMID: 29212778	rs138738187	A	G	-0.553038	0.0813233	0.0183	0.0165
	cg01246520	PMID: 30514905	CAD	PMID: 29212778	rs1569043	A	G	-0.305953	0.0467706	0.0077	0.0075
	cg01246520	PMID: 30514905	CAD	PMID: 29212778	rs2001884	A	T	0.950418	0.0262163	-0.0231	0.0058
	cg01246520	PMID: 30514905	CAD	PMID: 29212778	rs72836886	T	C	-0.566027	0.0540068	0.0035	0.0097
	cg01246520	PMID: 30514905	CAD	PMID: 29212778	rs79020652	T	C	0.602596	0.0623532	-0.0116	0.011
	cg01246520	PMID: 30514905	CAD	PMID: 29212778	rs854785	T	A	-0.250233	0.0342589	0.0173	0.0063
	cg01246520	PMID: 30514905	CAD	PMID: 29212778	rs921985	T	C	0.298558	0.0342832	-0.0026	0.0058
	cg21901847	PMID: 30514905	CAD	PMID: 29212778	rs34403003	C	G	-0.21048	0.0368406	0.0086	0.0065
	cg21901847	PMID: 30514905	CAD	PMID: 29212778	rs4725367	C	T	0.199002	0.0333977	0.0135	0.0057
	cg21901847	PMID: 30514905	CAD	PMID: 29212778	rs76299290	C	G	-0.480475	0.0738952	-0.0164	0.0145
	cg21901847	PMID: 30514905	CAD	PMID: 29212778	rs891511	A	G	-0.603747	0.0324784	-0.0218	0.0062
	cg21901847	PMID: 30514905	CAD	PMID: 29212778	rs891512	A	G	0.339924	0.0397269	0.0283	0.0073
	cg00100804	PMID: 30514905	CAD	PMID: 29212778	rs146508289	A	G	-0.994333	0.108969	-0.0394	0.0203
	cg00100804	PMID: 30514905	CAD	PMID: 29212778	rs147363648	T	C	-1.31568	0.169023	-0.0897	0.0298
	cg00100804	PMID: 30514905	CAD	PMID: 29212778	rs149152260	G	A	-1.20066	0.0487353	-0.033	0.0091
	cg00100804	PMID: 30514905	CAD	PMID: 29212778	rs4837805	G	A	0.330918	0.0331231	0.0113	0.0058
	cg00100804	PMID: 30514905	CAD	PMID: 29212778	rs56200518	T	C	-0.886314	0.159624	0.0017	0.0293
	cg00100804	PMID: 30514905	CAD	PMID: 29212778	rs7039494	T	A	0.269575	0.0438829	0.0138	0.0076
	cg00100804	PMID: 30514905	CAD	PMID: 29212778	rs7044106	C	G	-0.286272	0.039582	-0.0072	0.0067
	cg00100804	PMID: 30514905	CAD	PMID: 29212778	rs72760254	A	C	-0.986669	0.140591	0.0367	0.0285
	cg00100804	PMID: 30514905	CAD	PMID: 29212778	rs79242530	C	G	-0.981253	0.136077	-0.0105	0.0264
	cg13567360	PMID: 30514905	CAD	PMID: 29212778	rs10760144	G	A	0.223999	0.032159	-0.0029	0.0057
	cg13567360	PMID: 30514905	CAD	PMID: 29212778	rs111691457	T	C	-0.37193	0.0616552	-0.009	0.0116
	cg13567360	PMID: 30514905	CAD	PMID: 29212778	rs113426364	A	C	-1.08723	0.110498	-0.0166	0.0211
	cg13567360	PMID: 30514905	CAD	PMID: 29212778	rs147363648	T	C	-1.15741	0.169631	-0.0897	0.0298
	cg13567360	PMID: 30514905	CAD	PMID: 29212778	rs150211503	T	C	-0.719784	0.0862719	-0.0151	0.0161
	cg13567360	PMID: 30514905	CAD	PMID: 29212778	rs41312871	T	C	-1.20649	0.0538908	-0.0511	0.0099
	cg13567360	PMID: 30514905	CAD	PMID: 29212778	rs79242530	C	G	-0.912711	0.135693	-0.0105	0.0264
	cg24137543	PMID: 30514905	CAD	PMID: 29212778	rs116678324	C	T	0.435406	0.0783598	0.0243	0.0137
	cg24137543	PMID: 30514905	CAD	PMID: 29212778	rs140080701	G	C	0.508274	0.0834674	-0.0056	0.0155
	cg24137543	PMID: 30514905	CAD	PMID: 29212778	rs1651423	T	C	0.312382	0.0469987	-0.0053	0.0081
	cg24137543	PMID: 30514905	CAD	PMID: 29212778	rs17097804	C	T	0.244835	0.036889	-0.0002	0.0068
	cg24137543	PMID: 30514905	CAD	PMID: 29212778	rs17844305	G	C	0.410659	0.0573869	0.0072	0.0111
	cg24137543	PMID: 30514905	CAD	PMID: 29212778	rs2974699	T	C	0.359317	0.0564572	-0.0137	0.0096
	cg24137543	PMID: 30514905	CAD	PMID: 29212778	rs379402	C	G	-0.785724	0.0310457	-0.0184	0.0061
	cg24137543	PMID: 30514905	CAD	PMID: 29212778	rs4912736	C	T	-0.20016	0.0351993	-0.0101	0.0061
	cg24137543	PMID: 30514905	CAD	PMID: 29212778	rs56958517	A	G	0.339588	0.0420422	0.0244	0.0078
	cg24137543	PMID: 30514905	CAD	PMID: 29212778	rs62380760	A	G	0.683009	0.0499615	0.0381	0.0102
	cg24137543	PMID: 30514905	CAD	PMID: 29212778	rs78331060	T	G	-0.663669	0.120025	-0.0207	0.0279
	cg24801230	PMID: 30514905	CAD	PMID: 29212778	rs11079764	A	G	0.188211	0.0318692	-0.0103	0.0061
	cg24801230	PMID: 30514905	CAD	PMID: 29212778	rs112916880	T	C	-1.59366	0.0181566	0.0233	0.0074
	cg24801230	PMID: 30514905	CAD	PMID: 29212778	rs11657021	C	T	0.342982	0.053184	-0.0186	0.0111
	cg24801230	PMID: 30514905	CAD	PMID: 29212778	rs116843903	A	G	0.377394	0.0625219	0.0058	0.0117
	cg24801230	PMID: 30514905	CAD	PMID: 29212778	rs117199550	T	C	0.455517	0.0827952	-0.0203	0.015
	cg24801230	PMID: 30514905	CAD	PMID: 29212778	rs117562189	A	G	0.405464	0.0645203	-0.0211	0.0117
	cg24801230	PMID: 30514905	CAD	PMID: 29212778	rs117801051	T	C	0.415743	0.0506972	-0.0176	0.0097
	cg24801230	PMID: 30514905	CAD	PMID: 29212778	rs11871217	T	C	-0.337655	0.033037	0.0027	0.006
	cg24801230	PMID: 30514905	CAD	PMID: 29212778	rs12942300	A	T	0.363519	0.0414656	-0.0119	0.008
	cg24801230	PMID: 30514905	CAD	PMID: 29212778	rs149455674	T	C	-0.872568	0.0711147	0.0255	0.0134
	cg24801230	PMID: 30514905	CAD	PMID: 29212778	rs150491423	A	G	-0.712741	0.106063	-0.0261	0.0229
	cg24801230	PMID: 30514905	CAD	PMID: 29212778	rs242942	T	C	0.298802	0.0532247	-0.0156	0.0095
	cg24801230	PMID: 30514905	CAD	PMID: 29212778	rs28451958	T	C	-0.175923	0.0322363	0.0092	0.0057
	cg24801230	PMID: 30514905	CAD	PMID: 29212778	rs3024285	A	G	0.19382	0.0354438	-0.0089	0.0062
	cg24801230	PMID: 30514905	CAD	PMID: 29212778	rs35732828	A	C	0.369103	0.0416343	0.0061	0.0083
	cg24801230	PMID: 30514905	CAD	PMID: 29212778	rs56842912	A	G	0.453098	0.0635777	-0.008	0.0112
	cg24801230	PMID: 30514905	CAD	PMID: 29212778	rs62066718	G	C	-0.9516	0.108693	0	0.0209
	cg24801230	PMID: 30514905	CAD	PMID: 29212778	rs62074125	C	A	0.436441	0.0353676	-0.0149	0.007
	cg24801230	PMID: 30514905	CAD	PMID: 29212778	rs7207244	G	C	0.229017	0.0330054	-0.0067	0.0061
	cg24801230	PMID: 30514905	CAD	PMID: 29212778	rs7222094	T	C	0.352272	0.0326602	-0.0064	0.0057
	cg24801230	PMID: 30514905	CAD	PMID: 29212778	rs78744673	A	G	0.294292	0.0438797	-0.009	0.0075
	cg24801230	PMID: 30514905	CAD	PMID: 29212778	rs79439005	G	A	-0.315955	0.0553359	0.0257	0.0094
	cg11530659	PMID: 30514905	CAD	PMID: 29212778	rs115303880	T	G	0.296797	0.0493724	0.0184	0.0084
	cg11530659	PMID: 30514905	CAD	PMID: 29212778	rs146894983	T	C	0.448273	0.0656182	-0.0027	0.0121
	cg11530659	PMID: 30514905	CAD	PMID: 29212778	rs2061952	C	T	0.357445	0.0401422	0.0354	0.0069
	cg11530659	PMID: 30514905	CAD	PMID: 29212778	rs74618856	T	C	-0.210879	0.0327589	-0.0333	0.0061
	SELE.3470.1.2	PMID: 29875488	CAD	PMID: 29212778	rs11523307	G	A	-0.3767	0.0396107	0.0277	0.0104
	SELE.3470.1.2	PMID: 29875488	CAD	PMID: 29212778	rs117804300	A	G	-0.5285	0.089002	0.0457	0.0199
	SELE.3470.1.2	PMID: 29875488	CAD	PMID: 29212778	rs1179011	G	A	-0.1736	0.0257443	0.0049	0.006
	SELE.3470.1.2	PMID: 29875488	CAD	PMID: 29212778	rs11791119	C	T	0.1951	0.0262521	-0.0094	0.0062
	SELE.3470.1.2	PMID: 29875488	CAD	PMID: 29212778	rs12554449	T	G	0.1912	0.0320971	-0.0228	0.0071
	SELE.3470.1.2	PMID: 29875488	CAD	PMID: 29212778	rs138683771	C	A	-0.8827	0.096878	0.0336	0.0261
	SELE.3470.1.2	PMID: 29875488	CAD	PMID: 29212778	rs138704916	A	G	0.4094	0.0666912	0.0041	0.0164
	SELE.3470.1.2	PMID: 29875488	CAD	PMID: 29212778	rs2285488	A	G	0.2461	0.0317509	-0.0105	0.0079
	SELE.3470.1.2	PMID: 29875488	CAD	PMID: 29212778	rs2519093	T	C	-1.1673	0.025	0.0554	0.0072
	SELE.3470.1.2	PMID: 29875488	CAD	PMID: 29212778	rs3124775	G	A	0.1562	0.0271826	-0.0167	0.0065
	SELE.3470.1.2	PMID: 29875488	CAD	PMID: 29212778	rs574311	G	A	0.3152	0.028225	-0.0239	0.0066
	SELE.3470.1.2	PMID: 29875488	CAD	PMID: 29212778	rs62576043	C	T	0.1677	0.0269356	-0.0014	0.0072
	SELE.3470.1.2	PMID: 29875488	CAD	PMID: 29212778	rs656105	C	T	0.1733	0.0250613	-0.0116	0.0057
	SELE.3470.1.2	PMID: 29875488	CAD	PMID: 29212778	rs7033492	C	T	-0.1983	0.0270395	0.023	0.0063
	SELE.3470.1.2	PMID: 29875488	CAD	PMID: 29212778	rs8176707	T	G	0.2652	0.0419441	-0.0063	0.0099
	SELE.3470.1.2	PMID: 29875488	CAD	PMID: 29212778	rs8176765	C	A	-1.1256	0.088166	0.0418	0.0219
	SELE.3470.1.2	PMID: 29875488	CAD	PMID: 29212778	rs9802874	A	G	-0.1843	0.0263429	-0.0017	0.0067
	cg13047157	PMID: 30514905	CAD	PMID: 29212778	rs1050529	T	C	0.215378	0.037408	0.022	0.0068
	cg13047157	PMID: 30514905	CAD	PMID: 29212778	rs115212456	C	T	1.009	0.151303	0.085	0.0278
	cg13047157	PMID: 30514905	CAD	PMID: 29212778	rs116626221	T	C	0.511412	0.0739629	0.002	0.0121
	cg13047157	PMID: 30514905	CAD	PMID: 29212778	rs2233945	A	C	0.350985	0.0443611	0.0095	0.0079
	cg13047157	PMID: 30514905	CAD	PMID: 29212778	rs2263316	A	G	-0.199136	0.0338623	-0.01	0.006
	cg13047157	PMID: 30514905	CAD	PMID: 29212778	rs2442725	T	C	-0.219938	0.0354629	-0.0205	0.0065
	cg13047157	PMID: 30514905	CAD	PMID: 29212778	rs2516049	C	T	0.450643	0.0331356	0.0159	0.0071
	cg13047157	PMID: 30514905	CAD	PMID: 29212778	rs2760994	C	T	-0.283711	0.032245	0.002	0.006
	cg13047157	PMID: 30514905	CAD	PMID: 29212778	rs2763977	A	G	0.472061	0.0502762	0.0303	0.0099
	cg13047157	PMID: 30514905	CAD	PMID: 29212778	rs28464365	C	T	-0.662493	0.0792669	0.0094	0.0137
	cg13047157	PMID: 30514905	CAD	PMID: 29212778	rs3130062	C	T	-0.464053	0.0557359	-0.0492	0.0125
	cg13047157	PMID: 30514905	CAD	PMID: 29212778	rs35776718	A	G	0.36714	0.0443834	-0.0053	0.0082
	cg13047157	PMID: 30514905	CAD	PMID: 29212778	rs41316241	A	C	0.726643	0.0608829	0.0163	0.0132
	cg13047157	PMID: 30514905	CAD	PMID: 29212778	rs4148871	A	G	-0.369776	0.0389201	-0.0197	0.0068
	cg13047157	PMID: 30514905	CAD	PMID: 29212778	rs577272	G	A	-0.268106	0.0330737	-0.0216	0.0051
	cg13047157	PMID: 30514905	CAD	PMID: 29212778	rs62395355	A	C	0.238364	0.0429658	0.0135	0.008
	cg13047157	PMID: 30514905	CAD	PMID: 29212778	rs9274614	C	G	-0.791061	0.0335918	-0.016	0.0073
	cg06276712	PMID: 30401456	CAD	PMID: 29212778	rs1019307	C	G	-0.063458	0.00171341	0.0289	0.0057
	cg06276712	PMID: 30401456	CAD	PMID: 29212778	rs12699392	C	T	0.0211525	0.00342792	-0.0231	0.0083
	cg06276712	PMID: 30401456	CAD	PMID: 29212778	rs2908730	G	C	-0.0238095	0.0031998	0.001	0.0071
	cg06276712	PMID: 30401456	CAD	PMID: 29212778	rs56242606	C	T	0.0345174	0.00479788	-0.0204	0.0113
	cg06276712	PMID: 30401456	CAD	PMID: 29212778	rs62433210	G	A	-0.0349895	0.00361818	0.0279	0.0084
	cg06276712	PMID: 30401456	CAD	PMID: 29212778	rs62448564	C	T	-0.034209	0.00476745	0.0297	0.0114
	cg06276712	PMID: 30401456	CAD	PMID: 29212778	rs714161	T	C	0.0283215	0.0028265	-0.0022	0.0068
	cg06276712	PMID: 30401456	CAD	PMID: 29212778	rs75584758	C	T	-0.0420887	0.00513445	0.0001	0.0114
	cg06276712	PMID: 30401456	CAD	PMID: 29212778	rs7811024	C	T	0.0258618	0.00390786	0.0001	0.0089
	cg12672189	PMID: 30514905	CAD	PMID: 29212778	rs114121446	G	A	0.593492	0.0873694	-0.0355	0.0169
	cg12672189	PMID: 30514905	CAD	PMID: 29212778	rs114751021	G	A	-0.682489	0.0979776	0.0559	0.0187
	cg12672189	PMID: 30514905	CAD	PMID: 29212778	rs115075841	T	C	-0.559841	0.063099	0.0068	0.011
	cg12672189	PMID: 30514905	CAD	PMID: 29212778	rs11575907	T	C	-0.743629	0.0856672	0.04	0.0158
	cg12672189	PMID: 30514905	CAD	PMID: 29212778	rs148571474	T	C	-0.907914	0.109885	0.0831	0.021
	cg12672189	PMID: 30514905	CAD	PMID: 29212778	rs2256965	A	G	0.250368	0.0326153	-0.0197	0.0053
	cg12672189	PMID: 30514905	CAD	PMID: 29212778	rs241441	C	T	-0.407092	0.0378002	0.0336	0.0065
	cg12672189	PMID: 30514905	CAD	PMID: 29212778	rs28656080	T	C	-0.75033	0.0475481	0.0039	0.0082
	cg12672189	PMID: 30514905	CAD	PMID: 29212778	rs3094666	C	G	0.226728	0.03809	0.0052	0.0065
	cg12672189	PMID: 30514905	CAD	PMID: 29212778	rs3130573	G	A	-0.252677	0.034575	0.0094	0.0064
	cg12672189	PMID: 30514905	CAD	PMID: 29212778	rs3819716	G	A	0.244432	0.0325856	-0.0146	0.0057
	cg12672189	PMID: 30514905	CAD	PMID: 29212778	rs4148871	A	G	0.238256	0.0390236	-0.0197	0.0068
	cg12672189	PMID: 30514905	CAD	PMID: 29212778	rs72502587	A	G	-0.475412	0.0491531	0.0187	0.0086
	cg12672189	PMID: 30514905	CAD	PMID: 29212778	rs73390248	T	C	-0.434282	0.060857	0.004	0.0101
	cg12672189	PMID: 30514905	CAD	PMID: 29212778	rs9267798	C	G	-0.375471	0.059975	0.0196	0.0104
	cg12672189	PMID: 30514905	CAD	PMID: 29212778	rs9271699	A	G	0.55382	0.0313607	0.0037	0.0059
	cg03549146	PMID: 30514905	CAD	PMID: 29212778	rs111534866	C	G	0.70549	0.0700539	-0.0157	0.0121
	cg03549146	PMID: 30514905	CAD	PMID: 29212778	rs113420661	G	A	-0.227499	0.0399087	-0.0099	0.0075
	cg03549146	PMID: 30514905	CAD	PMID: 29212778	rs12922868	C	T	0.444806	0.0479552	-0.006	0.0085
	cg03549146	PMID: 30514905	CAD	PMID: 29212778	rs144577436	G	C	0.581451	0.0921836	-0.016	0.017
	cg03549146	PMID: 30514905	CAD	PMID: 29212778	rs2047597	G	A	0.736652	0.057242	-0.0269	0.0107
	cg03549146	PMID: 30514905	CAD	PMID: 29212778	rs2291961	A	G	1.09662	0.0288907	-0.0247	0.0065
	cg03549146	PMID: 30514905	CAD	PMID: 29212778	rs3752785	C	T	0.231455	0.0343732	0.01	0.0061
	cg03549146	PMID: 30514905	CAD	PMID: 29212778	rs4788805	G	A	0.38306	0.0698637	-0.0098	0.0122
	cg03549146	PMID: 30514905	CAD	PMID: 29212778	rs4985367	G	T	-0.202796	0.0324962	0.0032	0.0058
	cg03549146	PMID: 30514905	CAD	PMID: 29212778	rs62048008	G	A	0.403175	0.0652937	-0.0092	0.012
	cg03549146	PMID: 30514905	CAD	PMID: 29212778	rs6499324	C	G	-0.258673	0.044367	0.0088	0.008
	cg03549146	PMID: 30514905	CAD	PMID: 29212778	rs8048883	C	T	-0.269969	0.0329038	0.0106	0.0063
	cg06503981	PMID: 30514905	CAD	PMID: 29212778	rs114773933	G	A	-0.811363	0.078737	0.0447	0.0147
	cg06503981	PMID: 30514905	CAD	PMID: 29212778	rs139701319	A	G	-0.607807	0.10742	0.0053	0.019
	cg06503981	PMID: 30514905	CAD	PMID: 29212778	rs144057215	A	G	-1.63499	0.138414	0.0447	0.0267
	cg06503981	PMID: 30514905	CAD	PMID: 29212778	rs146235176	G	C	-2.57409	0.0347921	0.0358	0.0118
	cg06503981	PMID: 30514905	CAD	PMID: 29212778	rs148571474	T	C	-0.811282	0.109589	0.0831	0.021
	cg06503981	PMID: 30514905	CAD	PMID: 29212778	rs2523405	G	T	0.270191	0.0321397	-0.0091	0.0057
	cg06503981	PMID: 30514905	CAD	PMID: 29212778	rs2531806	A	C	0.247376	0.0327522	-0.0132	0.0056
	cg06503981	PMID: 30514905	CAD	PMID: 29212778	rs3093547	A	T	-0.730797	0.127778	0.0271	0.0205
	cg06503981	PMID: 30514905	CAD	PMID: 29212778	rs385492	T	C	0.298955	0.0325108	-0.0015	0.0057
	cg06503981	PMID: 30514905	CAD	PMID: 29212778	rs62401414	G	A	-1.67402	0.111145	0.0567	0.0269
	cg06503981	PMID: 30514905	CAD	PMID: 29212778	rs75256987	C	A	-0.424813	0.0482058	0.0117	0.0102
	cg06503981	PMID: 30514905	CAD	PMID: 29212778	rs7759252	C	T	-0.414214	0.0457709	-0.0015	0.0074
	cg18996355	PMID: 30514905	CAD	PMID: 29212778	rs114366563	T	G	-1.01708	0.0945287	0.0281	0.02
	cg18996355	PMID: 30514905	CAD	PMID: 29212778	rs114751021	G	A	-0.641893	0.0983603	0.0559	0.0187
	cg18996355	PMID: 30514905	CAD	PMID: 29212778	rs115303880	T	G	-0.729584	0.0481779	0.0184	0.0084
	cg18996355	PMID: 30514905	CAD	PMID: 29212778	rs148571474	T	C	-0.84553	0.110762	0.0831	0.021
	cg18996355	PMID: 30514905	CAD	PMID: 29212778	rs2157077	T	G	-0.278488	0.0341586	0.0275	0.0059
	cg18996355	PMID: 30514905	CAD	PMID: 29212778	rs3830123	T	G	-0.679532	0.0544312	0.018	0.0098
	cg18996355	PMID: 30514905	CAD	PMID: 29212778	rs77913858	T	C	-0.506373	0.0682217	0.0205	0.0127
	cg18996355	PMID: 30514905	CAD	PMID: 29212778	rs9274440	G	A	0.254161	0.0331489	0.0086	0.0065
	cg18705301	PMID: 30514905	CAD	PMID: 29212778	rs117250433	T	A	0.313186	0.0512225	0.0099	0.0092
	cg18705301	PMID: 30514905	CAD	PMID: 29212778	rs12441495	C	G	0.406593	0.0501791	0.0049	0.0091
	cg18705301	PMID: 30514905	CAD	PMID: 29212778	rs12902102	G	T	0.217725	0.0388182	-0.0053	0.0066
	cg18705301	PMID: 30514905	CAD	PMID: 29212778	rs142723262	T	C	-0.911298	0.127604	0.0193	0.026
	cg18705301	PMID: 30514905	CAD	PMID: 29212778	rs143865045	T	C	-1.0589	0.0725323	0.019	0.0149
	cg18705301	PMID: 30514905	CAD	PMID: 29212778	rs147422451	A	G	-1.1271	0.106127	0.0334	0.0217
	cg18705301	PMID: 30514905	CAD	PMID: 29212778	rs147955703	A	G	-0.951481	0.120197	0.0057	0.0264
	cg18705301	PMID: 30514905	CAD	PMID: 29212778	rs2289740	C	G	-0.452676	0.0310209	0.0172	0.0057
	cg18705301	PMID: 30514905	CAD	PMID: 29212778	rs28421136	A	G	-1.40773	0.0162711	0.0238	0.0066
	cg18705301	PMID: 30514905	CAD	PMID: 29212778	rs34104137	T	C	0.399291	0.0704889	-0.0221	0.0135
	cg18705301	PMID: 30514905	CAD	PMID: 29212778	rs4924594	A	T	-0.727625	0.13227	0.0062	0.0289
	cg18705301	PMID: 30514905	CAD	PMID: 29212778	rs56378618	C	T	-0.860303	0.0705393	0.0071	0.0122
	cg18705301	PMID: 30514905	CAD	PMID: 29212778	rs582639	C	G	-0.392293	0.0386783	0.013	0.0068
	cg18705301	PMID: 30514905	CAD	PMID: 29212778	rs61736074	A	C	-0.719214	0.103094	0.0068	0.0212
	cg18705301	PMID: 30514905	CAD	PMID: 29212778	rs631077	A	C	0.223909	0.0331778	-0.0082	0.0058
	cg18705301	PMID: 30514905	CAD	PMID: 29212778	rs72737781	A	G	-0.945821	0.0609337	0.028	0.0123
	cg18705301	PMID: 30514905	CAD	PMID: 29212778	rs74413620	T	C	-0.425506	0.0721275	0.0205	0.0126
	cg18705301	PMID: 30514905	CAD	PMID: 29212778	rs78809244	A	G	0.468285	0.0592464	-0.0056	0.0096
	cg15022609	PMID: 30514905	CAD	PMID: 29212778	rs112139969	G	C	-0.458472	0.046062	-0.0005	0.0086
	cg15022609	PMID: 30514905	CAD	PMID: 29212778	rs117088827	T	G	0.51289	0.0827103	-0.0492	0.0144
	cg15022609	PMID: 30514905	CAD	PMID: 29212778	rs150889430	T	G	0.747679	0.110313	-0.0176	0.0207
	cg15022609	PMID: 30514905	CAD	PMID: 29212778	rs471877	T	C	-0.448657	0.0625268	0.0088	0.0101
	cg15022609	PMID: 30514905	CAD	PMID: 29212778	rs4793975	G	A	-0.245051	0.0355688	0.0013	0.0063
	cg15022609	PMID: 30514905	CAD	PMID: 29212778	rs532154	G	A	0.943697	0.0260904	-0.0303	0.0057
	cg15022609	PMID: 30514905	CAD	PMID: 29212778	rs585736	A	G	0.82658	0.0893728	-0.0033	0.0161
	cg15022609	PMID: 30514905	CAD	PMID: 29212778	rs61055102	G	C	0.586738	0.0855004	0.0205	0.0147
	cg15022609	PMID: 30514905	CAD	PMID: 29212778	rs8074177	A	G	0.277114	0.0415477	0.0087	0.007
	cg01735503	PMID: 30514905	CAD	PMID: 29212778	rs11075743	C	T	0.629181	0.058025	-0.0267	0.0107
	cg01735503	PMID: 30514905	CAD	PMID: 29212778	rs111534866	C	G	0.630238	0.0703106	-0.0157	0.0121
	cg01735503	PMID: 30514905	CAD	PMID: 29212778	rs12922868	C	T	0.426772	0.0484157	-0.006	0.0085
	cg01735503	PMID: 30514905	CAD	PMID: 29212778	rs4985367	G	T	-0.191555	0.0327263	0.0032	0.0058
	cg01735503	PMID: 30514905	CAD	PMID: 29212778	rs4985556	A	C	-0.295412	0.0508665	-0.0032	0.0092
	cg01735503	PMID: 30514905	CAD	PMID: 29212778	rs4985559	A	G	0.198177	0.0350044	0.0106	0.0062
	cg01735503	PMID: 30514905	CAD	PMID: 29212778	rs62048043	T	C	0.483351	0.0798677	-0.0166	0.0143
	cg01735503	PMID: 30514905	CAD	PMID: 29212778	rs6499501	A	G	0.475007	0.0823941	-0.0208	0.0138
	cg01735503	PMID: 30514905	CAD	PMID: 29212778	rs7359387	G	T	-0.354908	0.0425808	0.0294	0.0075
	cg01735503	PMID: 30514905	CAD	PMID: 29212778	rs8048883	C	T	-0.188975	0.033366	0.0106	0.0063
	cg01735503	PMID: 30514905	CAD	PMID: 29212778	rs8052727	T	G	0.960906	0.0315889	-0.0244	0.0065
	cg27374423	PMID: 30514905	CAD	PMID: 29212778	rs10947525	A	T	-0.223378	0.0386173	-0.0234	0.0075
	cg27374423	PMID: 30514905	CAD	PMID: 29212778	rs143093817	G	A	0.813085	0.142987	0.0785	0.0282
	cg27374423	PMID: 30514905	CAD	PMID: 29212778	rs16896780	A	T	0.660472	0.111521	-0.0032	0.0193
	cg27374423	PMID: 30514905	CAD	PMID: 29212778	rs2267667	G	C	0.245036	0.0372582	0.0141	0.0066
	cg27374423	PMID: 30514905	CAD	PMID: 29212778	rs3798544	A	G	0.294078	0.0504258	0.0196	0.0077
	cg27374423	PMID: 30514905	CAD	PMID: 29212778	rs4587164	G	T	0.271787	0.0404178	0.0087	0.0068
	cg27374423	PMID: 30514905	CAD	PMID: 29212778	rs60086237	A	G	0.692794	0.121901	-0.0248	0.0217
	cg27374423	PMID: 30514905	CAD	PMID: 29212778	rs73748205	A	T	0.759496	0.108349	-0.0094	0.0172
	cg27374423	PMID: 30514905	CAD	PMID: 29212778	rs9689516	G	A	0.637112	0.032338	0.0253	0.006
	cg01521131	PMID: 30514905	CAD	PMID: 29212778	rs1050529	T	C	-0.530064	0.0358212	0.022	0.0068
	cg01521131	PMID: 30514905	CAD	PMID: 29212778	rs1053726	G	A	-0.375363	0.0527499	0.0156	0.0091
	cg01521131	PMID: 30514905	CAD	PMID: 29212778	rs114832186	A	C	-0.40923	0.0636967	-0.0093	0.0116
	cg01521131	PMID: 30514905	CAD	PMID: 29212778	rs115439624	G	A	0.898687	0.148682	0.0461	0.0236
	cg01521131	PMID: 30514905	CAD	PMID: 29212778	rs116025100	A	G	-0.502457	0.0906231	0.0337	0.0147
	cg01521131	PMID: 30514905	CAD	PMID: 29212778	rs117309887	T	C	-0.385934	0.0509514	0.0096	0.0102
	cg01521131	PMID: 30514905	CAD	PMID: 29212778	rs1265093	A	G	-0.627989	0.0340955	0.0228	0.0056
	cg01521131	PMID: 30514905	CAD	PMID: 29212778	rs1265098	C	T	-0.547523	0.0374034	0.0111	0.007
	cg01521131	PMID: 30514905	CAD	PMID: 29212778	rs139124591	A	G	-0.552978	0.0992397	-0.0024	0.0194
	cg01521131	PMID: 30514905	CAD	PMID: 29212778	rs142090224	T	C	-0.3446	0.0612246	0.0051	0.0113
	cg01521131	PMID: 30514905	CAD	PMID: 29212778	rs143525179	T	C	0.421059	0.0372752	0.0007	0.0069
	cg01521131	PMID: 30514905	CAD	PMID: 29212778	rs150978802	A	C	-0.704346	0.104648	0.0079	0.0208
	cg01521131	PMID: 30514905	CAD	PMID: 29212778	rs2097293	A	G	0.614679	0.0526978	-0.0155	0.0177
	cg01521131	PMID: 30514905	CAD	PMID: 29212778	rs2233978	G	C	-0.428181	0.0606939	0.0079	0.0092
	cg01521131	PMID: 30514905	CAD	PMID: 29212778	rs241429	A	G	0.309065	0.0320905	-0.017	0.0051
	cg01521131	PMID: 30514905	CAD	PMID: 29212778	rs2471863	T	C	-0.218442	0.0335291	-0.0043	0.0064
	cg01521131	PMID: 30514905	CAD	PMID: 29212778	rs2516412	T	G	0.225221	0.0338855	0.0028	0.0062
	cg01521131	PMID: 30514905	CAD	PMID: 29212778	rs2523582	A	G	1.22657	0.0236265	-0.0366	0.0068
	cg01521131	PMID: 30514905	CAD	PMID: 29212778	rs2596502	G	A	-0.578108	0.0370249	-0.0016	0.0067
	cg01521131	PMID: 30514905	CAD	PMID: 29212778	rs2844482	T	C	-0.482074	0.0468008	0.0227	0.0079
	cg01521131	PMID: 30514905	CAD	PMID: 29212778	rs28533694	T	C	-0.246259	0.0385805	0.0094	0.0066
	cg01521131	PMID: 30514905	CAD	PMID: 29212778	rs2982837	T	G	-0.271958	0.0438523	-0.0115	0.0076
	cg01521131	PMID: 30514905	CAD	PMID: 29212778	rs3128852	T	C	-0.291472	0.0489891	0.008	0.0089
	cg01521131	PMID: 30514905	CAD	PMID: 29212778	rs34277309	G	T	-0.524204	0.0496622	0.0111	0.0087
	cg01521131	PMID: 30514905	CAD	PMID: 29212778	rs36001311	A	G	-0.528678	0.0466619	0.0312	0.0081
	cg01521131	PMID: 30514905	CAD	PMID: 29212778	rs3778638	A	G	-0.4706	0.0405787	-0.0016	0.0067
	cg01521131	PMID: 30514905	CAD	PMID: 29212778	rs482044	C	G	-0.490124	0.0317181	0.008	0.0061
	cg01521131	PMID: 30514905	CAD	PMID: 29212778	rs613165	A	G	-0.388319	0.0457892	0.0085	0.0077
	cg01521131	PMID: 30514905	CAD	PMID: 29212778	rs6932086	A	G	-0.471015	0.0536803	0.0177	0.0088
	cg01521131	PMID: 30514905	CAD	PMID: 29212778	rs73390248	T	C	-0.51566	0.060725	0.004	0.0101
	cg01521131	PMID: 30514905	CAD	PMID: 29212778	rs9264532	C	T	0.594229	0.0336372	-0.0053	0.0054
	cg01521131	PMID: 30514905	CAD	PMID: 29212778	rs9267499	C	G	-0.490101	0.0526429	0.0044	0.0095
	cg01521131	PMID: 30514905	CAD	PMID: 29212778	rs9269910	T	A	0.334698	0.0400384	-0.0213	0.0082
	cg01521131	PMID: 30514905	CAD	PMID: 29212778	rs9274659	T	A	-0.330605	0.0348726	0.009	0.0064
	cg01521131	PMID: 30514905	CAD	PMID: 29212778	rs9276807	A	G	0.227645	0.0350326	-0.0054	0.0061
	cg01521131	PMID: 30514905	CAD	PMID: 29212778	rs9380260	A	G	-0.422705	0.0396159	0.013	0.0073
	S100A13.7223.60.3	PMID: 29875488	CAD	PMID: 29212778	rs10419669	A	G	0.3564	0.0487206	0.019	0.0107
	S100A13.7223.60.3	PMID: 29875488	CAD	PMID: 29212778	rs114248186	T	C	-0.6263	0.0902729	-0.0111	0.0214
	S100A13.7223.60.3	PMID: 29875488	CAD	PMID: 29212778	rs12463239	A	G	0.1889	0.0346289	-0.005	0.0085
	S100A13.7223.60.3	PMID: 29875488	CAD	PMID: 29212778	rs138235833	G	T	0.3679	0.0613351	0.0145	0.0147
	S100A13.7223.60.3	PMID: 29875488	CAD	PMID: 29212778	rs283810	G	T	-0.7336	0.0497733	-0.0303	0.0115
	S100A13.7223.60.3	PMID: 29875488	CAD	PMID: 29212778	rs34827707	A	G	-0.6116	0.0798145	-0.0723	0.0193
	S100A13.7223.60.3	PMID: 29875488	CAD	PMID: 29212778	rs4803760	T	C	-0.3005	0.0305464	-0.0323	0.0071
	S100A13.7223.60.3	PMID: 29875488	CAD	PMID: 29212778	rs4803791	A	G	-0.2166	0.0305535	-0.0195	0.0071
	S100A13.7223.60.3	PMID: 29875488	CAD	PMID: 29212778	rs55840414	A	G	0.2203	0.0374585	0.0075	0.0095
	S100A13.7223.60.3	PMID: 29875488	CAD	PMID: 29212778	rs7246666	A	G	0.2769	0.0407811	0.0195	0.0099
	S100A13.7223.60.3	PMID: 29875488	CAD	PMID: 29212778	rs7259350	C	T	-0.409	0.0401092	-0.0429	0.0101
	S100A13.7223.60.3	PMID: 29875488	CAD	PMID: 29212778	rs7260330	G	A	0.4103	0.0282617	0.019	0.007
	S100A13.7223.60.3	PMID: 29875488	CAD	PMID: 29212778	rs76692773	T	C	0.4114	0.0434459	0.0279	0.011
	S100A13.7223.60.3	PMID: 29875488	CAD	PMID: 29212778	rs769448	T	C	0.5497	0.0817214	-0.0005	0.0217
	S100A13.7223.60.3	PMID: 29875488	CAD	PMID: 29212778	rs8104467	A	G	-0.2042	0.0271341	-0.0095	0.0062
	ENSG00000159199	bioRxiv 447367	CAD	PMID: 29212778	rs112633488	A	C	0.178604	0.0313848	-0.0278	0.023
	ENSG00000159199	bioRxiv 447367	CAD	PMID: 29212778	rs117013541	T	C	0.254282	0.039326	0.0377	0.0223
	ENSG00000159199	bioRxiv 447367	CAD	PMID: 29212778	rs117799601	C	T	-0.171884	0.0269935	0.0183	0.0189
	ENSG00000159199	bioRxiv 447367	CAD	PMID: 29212778	rs12948439	G	A	0.293034	0.00818224	-0.033	0.0057
	ENSG00000159199	bioRxiv 447367	CAD	PMID: 29212778	rs137986555	A	G	-0.147338	0.016604	0.022	0.0127
	ENSG00000159199	bioRxiv 447367	CAD	PMID: 29212778	rs2326016	C	G	-0.0598231	0.00799624	0.003	0.0057
	ENSG00000159199	bioRxiv 447367	CAD	PMID: 29212778	rs2460419	A	T	-0.126644	0.00970335	0.0093	0.0068
	ENSG00000159199	bioRxiv 447367	CAD	PMID: 29212778	rs2740757	A	G	-0.0868511	0.0112304	-0.003	0.0079
	ENSG00000159199	bioRxiv 447367	CAD	PMID: 29212778	rs3107297	C	T	0.0901688	0.0102975	-0.0114	0.0072
	ENSG00000159199	bioRxiv 447367	CAD	PMID: 29212778	rs3986837	A	G	-0.16431	0.02888	0.0373	0.0275
	ENSG00000159199	bioRxiv 447367	CAD	PMID: 29212778	rs477298	T	C	0.151528	0.0121565	0.0048	0.0081
	ENSG00000159199	bioRxiv 447367	CAD	PMID: 29212778	rs55694257	A	G	-0.447655	0.0326122	0.0268	0.0229
	ENSG00000159199	bioRxiv 447367	CAD	PMID: 29212778	rs61745934	T	C	-0.702285	0.0287008	-0.0121	0.0204
	ENSG00000159199	bioRxiv 447367	CAD	PMID: 29212778	rs62065412	G	A	-0.152743	0.0133987	0.0373	0.0103
	ENSG00000159199	bioRxiv 447367	CAD	PMID: 29212778	rs62067380	C	T	-0.0808123	0.0113497	-0.0049	0.008
	ENSG00000159199	bioRxiv 447367	CAD	PMID: 29212778	rs72831882	G	A	0.171011	0.0196023	-0.0316	0.0137
	ENSG00000159199	bioRxiv 447367	CAD	PMID: 29212778	rs72835414	A	G	0.0591105	0.00968166	0.0046	0.0072
	ENSG00000159199	bioRxiv 447367	CAD	PMID: 29212778	rs7359557	A	G	0.0783936	0.0124517	-0.0034	0.0097
	ENSG00000159199	bioRxiv 447367	CAD	PMID: 29212778	rs7406124	A	C	0.101014	0.015196	0.0216	0.0106
	ENSG00000159199	bioRxiv 447367	CAD	PMID: 29212778	rs74759839	G	A	0.0924772	0.015994	-0.0101	0.0116
	ENSG00000159199	bioRxiv 447367	CAD	PMID: 29212778	rs77184940	G	A	0.228479	0.0215189	0.0039	0.0163
	ENSG00000159199	bioRxiv 447367	CAD	PMID: 29212778	rs8064938	A	G	-0.0660749	0.010548	-0.0093	0.0076
	ENSG00000159199	bioRxiv 447367	CAD	PMID: 29212778	rs8078651	C	T	-0.132523	0.0137358	-0.0018	0.0098
	ENSG00000159199	bioRxiv 447367	CAD	PMID: 29212778	rs9889577	G	A	-0.0733483	0.0079827	0.0106	0.0057
	ENSG00000159199	bioRxiv 447367	CAD	PMID: 29212778	rs9902755	T	C	-0.0598782	0.00806071	-0.0051	0.0058
	F8.13499.30.3	PMID: 29875488	CAD	PMID: 29212778	rs11930928	A	G	0.2846	0.0504235	0.0182	0.0109
	F8.13499.30.3	PMID: 29875488	CAD	PMID: 29212778	rs3094373	A	T	0.4459	0.058783	0.0266	0.0152
	F8.13499.30.3	PMID: 29875488	CAD	PMID: 29212778	rs505922	C	T	0.4772	0.0253225	0.0251	0.0063
	F8.13499.30.3	PMID: 29875488	CAD	PMID: 29212778	rs656105	C	T	-0.1532	0.0251063	-0.0116	0.0057
	F8.13499.30.3	PMID: 29875488	CAD	PMID: 29212778	rs78755596	A	T	0.5466	0.0774171	0.055	0.0188
	F8.13499.30.3	PMID: 29875488	CAD	PMID: 29212778	rs9650778	T	C	0.4204	0.0404023	0.0391	0.0098
	ENSG00000067836	bioRxiv 447367	CAD	PMID: 29212778	rs112860403	C	T	0.174419	0.0187037	0.0191	0.0113
	ENSG00000067836	bioRxiv 447367	CAD	PMID: 29212778	rs113849696	T	C	0.235032	0.0220447	0.002	0.0158
	ENSG00000067836	bioRxiv 447367	CAD	PMID: 29212778	rs115534207	C	G	0.869496	0.0346979	-0.0295	0.0246
	ENSG00000067836	bioRxiv 447367	CAD	PMID: 29212778	rs116931928	A	G	-0.342044	0.0461859	0.006	0.0268
	ENSG00000067836	bioRxiv 447367	CAD	PMID: 29212778	rs117234488	T	C	-0.212732	0.0233679	0.0057	0.0152
	ENSG00000067836	bioRxiv 447367	CAD	PMID: 29212778	rs117340071	G	A	-0.284156	0.0496012	0.0352	0.0249
	ENSG00000067836	bioRxiv 447367	CAD	PMID: 29212778	rs117837409	G	A	0.335266	0.02872	-0.0159	0.0164
	ENSG00000067836	bioRxiv 447367	CAD	PMID: 29212778	rs118116570	T	C	-0.361491	0.0380484	-0.0331	0.0224
	ENSG00000067836	bioRxiv 447367	CAD	PMID: 29212778	rs11863320	A	G	-0.0803794	0.0138285	-0.0004	0.0097
	ENSG00000067836	bioRxiv 447367	CAD	PMID: 29212778	rs11863444	T	A	0.0530594	0.00898337	-0.0059	0.0064
	ENSG00000067836	bioRxiv 447367	CAD	PMID: 29212778	rs12917929	T	C	-0.294908	0.0464641	0.0175	0.024
	ENSG00000067836	bioRxiv 447367	CAD	PMID: 29212778	rs140896723	G	A	0.543754	0.0341859	-0.0458	0.0265
	ENSG00000067836	bioRxiv 447367	CAD	PMID: 29212778	rs141741441	A	T	0.50663	0.0324801	-0.0399	0.0213
	ENSG00000067836	bioRxiv 447367	CAD	PMID: 29212778	rs142264806	A	G	-0.384807	0.0395648	-0.0479	0.0283
	ENSG00000067836	bioRxiv 447367	CAD	PMID: 29212778	rs142316450	A	G	0.129029	0.0231701	-0.0138	0.0172
	ENSG00000067836	bioRxiv 447367	CAD	PMID: 29212778	rs142668814	T	C	-0.166379	0.0199792	0.0335	0.0127
	ENSG00000067836	bioRxiv 447367	CAD	PMID: 29212778	rs145162925	G	A	-0.071629	0.0130163	0.0031	0.0092
	ENSG00000067836	bioRxiv 447367	CAD	PMID: 29212778	rs145940844	A	G	0.723401	0.0380597	-0.0048	0.0258
	ENSG00000067836	bioRxiv 447367	CAD	PMID: 29212778	rs147766888	T	C	-0.298225	0.0318263	0.0117	0.0202
	ENSG00000067836	bioRxiv 447367	CAD	PMID: 29212778	rs147990649	T	C	0.263517	0.0422791	-0.0346	0.0306
	ENSG00000067836	bioRxiv 447367	CAD	PMID: 29212778	rs150101426	T	C	-0.413727	0.0514227	-0.0302	0.0246
	ENSG00000067836	bioRxiv 447367	CAD	PMID: 29212778	rs150546250	T	C	-0.287804	0.0302334	-0.0201	0.0199
	ENSG00000067836	bioRxiv 447367	CAD	PMID: 29212778	rs1659511	G	A	-0.0883614	0.0104436	-0.0014	0.0067
	ENSG00000067836	bioRxiv 447367	CAD	PMID: 29212778	rs1684622	C	G	0.0687035	0.00879573	-0.0029	0.0059
	ENSG00000067836	bioRxiv 447367	CAD	PMID: 29212778	rs17703674	T	C	-0.258659	0.0145998	-0.0038	0.0099
	ENSG00000067836	bioRxiv 447367	CAD	PMID: 29212778	rs17771010	G	T	0.52326	0.0214699	-0.0096	0.0161
	ENSG00000067836	bioRxiv 447367	CAD	PMID: 29212778	rs182183236	T	G	0.236028	0.0406818	-0.026	0.0244
	ENSG00000067836	bioRxiv 447367	CAD	PMID: 29212778	rs187107836	C	A	0.700356	0.0584331	-0.04	0.0371
	ENSG00000067836	bioRxiv 447367	CAD	PMID: 29212778	rs187435509	T	G	0.585527	0.0236153	-0.034	0.0175
	ENSG00000067836	bioRxiv 447367	CAD	PMID: 29212778	rs2290562	A	G	0.68475	0.00805023	-0.0229	0.0064
	ENSG00000067836	bioRxiv 447367	CAD	PMID: 29212778	rs2450391	A	G	-0.154481	0.0218855	-0.0191	0.0138
	ENSG00000067836	bioRxiv 447367	CAD	PMID: 29212778	rs2908647	A	G	-0.102358	0.00899062	-0.0043	0.0064
	ENSG00000067836	bioRxiv 447367	CAD	PMID: 29212778	rs2908652	T	G	0.11907	0.0128319	0.0139	0.009
	ENSG00000067836	bioRxiv 447367	CAD	PMID: 29212778	rs2908662	A	G	0.282839	0.0101168	-0.0081	0.0071
	ENSG00000067836	bioRxiv 447367	CAD	PMID: 29212778	rs2972270	T	C	-0.0533285	0.00852902	0.0012	0.0061
	ENSG00000067836	bioRxiv 447367	CAD	PMID: 29212778	rs2972276	G	A	0.112665	0.00986815	-0.0095	0.0062
	ENSG00000067836	bioRxiv 447367	CAD	PMID: 29212778	rs4786517	A	G	-0.087006	0.00901692	0.0192	0.0063
	ENSG00000067836	bioRxiv 447367	CAD	PMID: 29212778	rs4786552	A	G	-0.133414	0.0160277	0.0066	0.0113
	ENSG00000067836	bioRxiv 447367	CAD	PMID: 29212778	rs55849185	G	T	-0.272573	0.0237698	0.0018	0.0156
	ENSG00000067836	bioRxiv 447367	CAD	PMID: 29212778	rs55994663	C	T	-0.23616	0.0257064	0.0085	0.0165
	ENSG00000067836	bioRxiv 447367	CAD	PMID: 29212778	rs56265205	T	C	0.0765436	0.0126741	-0.0121	0.0086
	ENSG00000067836	bioRxiv 447367	CAD	PMID: 29212778	rs58342993	C	T	-0.256778	0.0434377	0.0237	0.0344
	ENSG00000067836	bioRxiv 447367	CAD	PMID: 29212778	rs62038618	T	C	0.0649917	0.0106547	0.0025	0.0066
	ENSG00000067836	bioRxiv 447367	CAD	PMID: 29212778	rs7191598	C	G	0.184435	0.00905542	-0.0097	0.0062
	ENSG00000067836	bioRxiv 447367	CAD	PMID: 29212778	rs73503276	T	C	0.137105	0.014808	-0.0246	0.01
	ENSG00000067836	bioRxiv 447367	CAD	PMID: 29212778	rs76438603	G	A	0.438304	0.0494901	-0.0099	0.0264
	ENSG00000067836	bioRxiv 447367	CAD	PMID: 29212778	rs76813374	A	G	0.148087	0.0201659	-0.004	0.0125
	ENSG00000067836	bioRxiv 447367	CAD	PMID: 29212778	rs77500958	A	G	-0.44708	0.0286829	0.0274	0.0185
	ENSG00000067836	bioRxiv 447367	CAD	PMID: 29212778	rs77562162	G	A	-0.171834	0.0248035	-0.0013	0.0158
	ENSG00000067836	bioRxiv 447367	CAD	PMID: 29212778	rs78766103	C	G	-0.342062	0.0111391	0.0073	0.0079
	ENSG00000067836	bioRxiv 447367	CAD	PMID: 29212778	rs78891395	A	G	0.28627	0.0403595	-0.028	0.0257
	ENSG00000067836	bioRxiv 447367	CAD	PMID: 29212778	rs79007398	A	G	0.574035	0.0365688	-0.0177	0.0246
	ENSG00000067836	bioRxiv 447367	CAD	PMID: 29212778	rs79411261	T	C	-0.191238	0.0292351	-0.0067	0.0179
	ENSG00000067836	bioRxiv 447367	CAD	PMID: 29212778	rs79637195	G	A	0.237637	0.024373	-0.007	0.0134
	ENSG00000067836	bioRxiv 447367	CAD	PMID: 29212778	rs79655418	G	A	-0.274627	0.019275	0.0278	0.0125
	ENSG00000067836	bioRxiv 447367	CAD	PMID: 29212778	rs9302786	C	T	-0.0839038	0.0136847	0.0125	0.0092
	ENSG00000125977	bioRxiv 447367	CAD	PMID: 29212778	rs114125379	G	T	0.393718	0.050127	0.0409	0.0283
	ENSG00000125977	bioRxiv 447367	CAD	PMID: 29212778	rs137942933	T	G	-0.289165	0.0378558	-0.0313	0.0214
	ENSG00000125977	bioRxiv 447367	CAD	PMID: 29212778	rs143680331	A	G	-0.250497	0.0287011	-0.0312	0.0178
	ENSG00000125977	bioRxiv 447367	CAD	PMID: 29212778	rs145248784	T	C	0.222497	0.0368507	0.0385	0.025
	ENSG00000125977	bioRxiv 447367	CAD	PMID: 29212778	rs149020543	T	C	0.279126	0.0351252	0.0125	0.0248
	ENSG00000125977	bioRxiv 447367	CAD	PMID: 29212778	rs149165602	G	T	-0.259138	0.0444445	0.0427	0.0232
	ENSG00000125977	bioRxiv 447367	CAD	PMID: 29212778	rs17092209	G	A	-0.0991908	0.0149609	-0.0111	0.0094
	ENSG00000125977	bioRxiv 447367	CAD	PMID: 29212778	rs2747566	T	C	0.159672	0.019126	0.0118	0.0121
	ENSG00000125977	bioRxiv 447367	CAD	PMID: 29212778	rs34633531	T	C	0.0894855	0.0130659	0.0053	0.0084
	ENSG00000125977	bioRxiv 447367	CAD	PMID: 29212778	rs36012778	C	T	0.163916	0.0230511	0.0085	0.0134
	ENSG00000125977	bioRxiv 447367	CAD	PMID: 29212778	rs6057884	A	G	-0.0983638	0.013331	-0.0008	0.0085
	ENSG00000125977	bioRxiv 447367	CAD	PMID: 29212778	rs6057932	A	G	-0.0666681	0.00913938	-0.0009	0.0062
	ENSG00000125977	bioRxiv 447367	CAD	PMID: 29212778	rs6059594	A	G	0.111144	0.0155995	-0.0146	0.0112
	ENSG00000125977	bioRxiv 447367	CAD	PMID: 29212778	rs6088456	A	G	-0.171696	0.018175	-0.05	0.0125
	ENSG00000125977	bioRxiv 447367	CAD	PMID: 29212778	rs6120777	A	G	0.111569	0.011488	0.0174	0.0068
	ENSG00000125977	bioRxiv 447367	CAD	PMID: 29212778	rs6142101	G	A	-0.272165	0.00878254	-0.0121	0.0058
	ENSG00000125977	bioRxiv 447367	CAD	PMID: 29212778	rs76090911	T	C	-0.217568	0.0236503	-0.0142	0.0145
	ENSG00000125977	bioRxiv 447367	CAD	PMID: 29212778	rs77502611	C	T	0.119286	0.0132123	0.0056	0.0089
	ENSG00000125977	bioRxiv 447367	CAD	PMID: 29212778	rs78030404	A	G	-0.254373	0.0257723	-0.0121	0.0155
	ENSG00000125977	bioRxiv 447367	CAD	PMID: 29212778	rs78836409	A	G	0.135143	0.0243089	0.0454	0.0142
	ENSG00000125977	bioRxiv 447367	CAD	PMID: 29212778	rs79078695	G	T	0.169199	0.0157017	0.0268	0.0094
	ENSG00000125977	bioRxiv 447367	CAD	PMID: 29212778	rs79286365	A	C	-0.277381	0.0344444	-0.0093	0.0213
	SELE.3470.1.2	PMID: 29875488	CAD	PMID: 29212778	rs11523307	G	A	-0.3767	0.0396107	0.0277	0.0104
	SELE.3470.1.2	PMID: 29875488	CAD	PMID: 29212778	rs117804300	A	G	-0.5285	0.089002	0.0457	0.0199
	SELE.3470.1.2	PMID: 29875488	CAD	PMID: 29212778	rs1179011	G	A	-0.1736	0.0257443	0.0049	0.006
	SELE.3470.1.2	PMID: 29875488	CAD	PMID: 29212778	rs11791119	C	T	0.1951	0.0262521	-0.0094	0.0062
	SELE.3470.1.2	PMID: 29875488	CAD	PMID: 29212778	rs12554449	T	G	0.1912	0.0320971	-0.0228	0.0071
	SELE.3470.1.2	PMID: 29875488	CAD	PMID: 29212778	rs138683771	C	A	-0.8827	0.096878	0.0336	0.0261
	SELE.3470.1.2	PMID: 29875488	CAD	PMID: 29212778	rs138704916	A	G	0.4094	0.0666912	0.0041	0.0164
	SELE.3470.1.2	PMID: 29875488	CAD	PMID: 29212778	rs2285488	A	G	0.2461	0.0317509	-0.0105	0.0079
	SELE.3470.1.2	PMID: 29875488	CAD	PMID: 29212778	rs2519093	T	C	-1.1673	0.025	0.0554	0.0072
	SELE.3470.1.2	PMID: 29875488	CAD	PMID: 29212778	rs3124775	G	A	0.1562	0.0271826	-0.0167	0.0065
	SELE.3470.1.2	PMID: 29875488	CAD	PMID: 29212778	rs574311	G	A	0.3152	0.028225	-0.0239	0.0066
	SELE.3470.1.2	PMID: 29875488	CAD	PMID: 29212778	rs62576043	C	T	0.1677	0.0269356	-0.0014	0.0072
	SELE.3470.1.2	PMID: 29875488	CAD	PMID: 29212778	rs656105	C	T	0.1733	0.0250613	-0.0116	0.0057
	SELE.3470.1.2	PMID: 29875488	CAD	PMID: 29212778	rs7033492	C	T	-0.1983	0.0270395	0.023	0.0063
	SELE.3470.1.2	PMID: 29875488	CAD	PMID: 29212778	rs8176707	T	G	0.2652	0.0419441	-0.0063	0.0099
	SELE.3470.1.2	PMID: 29875488	CAD	PMID: 29212778	rs8176765	C	A	-1.1256	0.088166	0.0418	0.0219
	SELE.3470.1.2	PMID: 29875488	CAD	PMID: 29212778	rs9802874	A	G	-0.1843	0.0263429	-0.0017	0.0067
	ENSG00000149084	bioRxiv 447367	CAD	PMID: 29212778	rs1061810	A	C	-0.716516	0.0084998	0.0202	0.0062
	ENSG00000149084	bioRxiv 447367	CAD	PMID: 29212778	rs10742667	C	T	-0.123357	0.0102754	0.0047	0.0066
	ENSG00000149084	bioRxiv 447367	CAD	PMID: 29212778	rs10838208	C	A	-0.0818265	0.00976031	-0.0073	0.0063
	ENSG00000149084	bioRxiv 447367	CAD	PMID: 29212778	rs11037472	G	A	0.144962	0.0168224	-0.0138	0.0111
	ENSG00000149084	bioRxiv 447367	CAD	PMID: 29212778	rs11037578	G	A	0.221511	0.0139855	-0.0141	0.01
	ENSG00000149084	bioRxiv 447367	CAD	PMID: 29212778	rs111292737	T	C	0.161691	0.0177114	-0.0121	0.0114
	ENSG00000149084	bioRxiv 447367	CAD	PMID: 29212778	rs111874968	A	G	0.349177	0.0490142	-0.0306	0.024
	ENSG00000149084	bioRxiv 447367	CAD	PMID: 29212778	rs113138657	T	C	0.514491	0.0160399	-0.0133	0.0102
	ENSG00000149084	bioRxiv 447367	CAD	PMID: 29212778	rs11603980	T	C	-0.149814	0.017296	0.0049	0.0121
	ENSG00000149084	bioRxiv 447367	CAD	PMID: 29212778	rs116657173	T	C	0.317823	0.0335936	-0.0031	0.0209
	ENSG00000149084	bioRxiv 447367	CAD	PMID: 29212778	rs116862104	G	A	-0.578141	0.0416811	0.0041	0.0252
	ENSG00000149084	bioRxiv 447367	CAD	PMID: 29212778	rs116992128	G	A	-0.241345	0.0426375	0.0276	0.0234
	ENSG00000149084	bioRxiv 447367	CAD	PMID: 29212778	rs116995717	A	G	-0.525297	0.092871	0.0759	0.0331
	ENSG00000149084	bioRxiv 447367	CAD	PMID: 29212778	rs117236352	A	C	0.201491	0.0332778	0.0021	0.0187
	ENSG00000149084	bioRxiv 447367	CAD	PMID: 29212778	rs117242440	A	C	-0.555519	0.0171497	0.0196	0.0111
	ENSG00000149084	bioRxiv 447367	CAD	PMID: 29212778	rs117312787	T	C	-0.696344	0.0298573	0.0464	0.0191
	ENSG00000149084	bioRxiv 447367	CAD	PMID: 29212778	rs117450374	T	C	0.171895	0.0268898	0.0127	0.019
	ENSG00000149084	bioRxiv 447367	CAD	PMID: 29212778	rs117486195	T	C	-0.298652	0.0302224	-0.0001	0.0188
	ENSG00000149084	bioRxiv 447367	CAD	PMID: 29212778	rs117912278	C	T	-0.447478	0.0254353	-0.0196	0.0153
	ENSG00000149084	bioRxiv 447367	CAD	PMID: 29212778	rs12578067	G	A	0.146687	0.0231667	0.0097	0.0138
	ENSG00000149084	bioRxiv 447367	CAD	PMID: 29212778	rs139085675	G	A	-0.68693	0.0277999	0.0305	0.0162
	ENSG00000149084	bioRxiv 447367	CAD	PMID: 29212778	rs139299122	T	C	-0.773142	0.0537494	0.0443	0.0354
	ENSG00000149084	bioRxiv 447367	CAD	PMID: 29212778	rs140010997	T	C	0.316874	0.0422973	-0.0013	0.0241
	ENSG00000149084	bioRxiv 447367	CAD	PMID: 29212778	rs142754737	T	C	-0.775401	0.0415613	-0.0062	0.0238
	ENSG00000149084	bioRxiv 447367	CAD	PMID: 29212778	rs145098791	C	T	0.213887	0.0277271	0.0306	0.0203
	ENSG00000149084	bioRxiv 447367	CAD	PMID: 29212778	rs148984148	A	G	-0.620004	0.0469849	0.0536	0.0305
	ENSG00000149084	bioRxiv 447367	CAD	PMID: 29212778	rs149235028	A	G	-0.302918	0.0403245	0.0031	0.0241
	ENSG00000149084	bioRxiv 447367	CAD	PMID: 29212778	rs149275031	A	G	0.226834	0.0359769	0.0263	0.0261
	ENSG00000149084	bioRxiv 447367	CAD	PMID: 29212778	rs149440302	T	C	-0.432691	0.0466594	0.0198	0.0272
	ENSG00000149084	bioRxiv 447367	CAD	PMID: 29212778	rs1895823	A	C	-0.0775915	0.0128246	-0.0002	0.0086
	ENSG00000149084	bioRxiv 447367	CAD	PMID: 29212778	rs2863000	T	C	-0.124287	0.0133625	-0.0043	0.0083
	ENSG00000149084	bioRxiv 447367	CAD	PMID: 29212778	rs35145059	T	G	-0.290627	0.0253155	-0.0167	0.0153
	ENSG00000149084	bioRxiv 447367	CAD	PMID: 29212778	rs61886014	G	A	-0.159066	0.0258527	0.0085	0.0165
	ENSG00000149084	bioRxiv 447367	CAD	PMID: 29212778	rs7108550	A	T	0.360562	0.0121657	0.001	0.0083
	ENSG00000149084	bioRxiv 447367	CAD	PMID: 29212778	rs7121386	T	C	0.175985	0.022102	-0.0062	0.0144
	ENSG00000149084	bioRxiv 447367	CAD	PMID: 29212778	rs7124589	A	T	0.0844627	0.0102808	-0.0121	0.0065
	ENSG00000149084	bioRxiv 447367	CAD	PMID: 29212778	rs72892476	A	T	-0.571568	0.0196553	0.0173	0.0125
	ENSG00000149084	bioRxiv 447367	CAD	PMID: 29212778	rs72896437	C	A	0.515174	0.0448165	-0.0391	0.0239
	ENSG00000149084	bioRxiv 447367	CAD	PMID: 29212778	rs72900941	A	C	-0.255653	0.0355172	0.0132	0.0211
	ENSG00000149084	bioRxiv 447367	CAD	PMID: 29212778	rs72900965	A	G	0.234019	0.0317495	-0.0213	0.0207
	ENSG00000149084	bioRxiv 447367	CAD	PMID: 29212778	rs73544518	A	G	0.0944639	0.0155624	0.0108	0.0099
	ENSG00000149084	bioRxiv 447367	CAD	PMID: 29212778	rs74757419	G	A	0.215748	0.0304154	0.0244	0.0214
	ENSG00000149084	bioRxiv 447367	CAD	PMID: 29212778	rs770771	G	A	-0.0642266	0.00965349	-0.0056	0.0062
	ENSG00000149084	bioRxiv 447367	CAD	PMID: 29212778	rs7930455	T	C	0.0652307	0.00871975	-0.0016	0.0057
	cg11257193	PMID: 30514905	CAD	PMID: 29212778	rs11651241	A	C	-0.423034	0.0647969	0.0209	0.0119
	cg11257193	PMID: 30514905	CAD	PMID: 29212778	rs117494024	C	T	0.512286	0.058788	-0.0346	0.0114
	cg11257193	PMID: 30514905	CAD	PMID: 29212778	rs117815248	G	A	0.511643	0.0920439	0.0056	0.0172
	cg11257193	PMID: 30514905	CAD	PMID: 29212778	rs141534977	G	C	0.66295	0.117535	-0.0411	0.0182
	cg11257193	PMID: 30514905	CAD	PMID: 29212778	rs2020940	G	C	0.650434	0.0900273	0.007	0.0162
	cg11257193	PMID: 30514905	CAD	PMID: 29212778	rs216452	T	C	0.306815	0.0336755	-0.0101	0.0059
	cg11257193	PMID: 30514905	CAD	PMID: 29212778	rs34454041	A	C	-0.425908	0.0512484	0.0126	0.0092
	cg11257193	PMID: 30514905	CAD	PMID: 29212778	rs34686802	C	T	-0.456096	0.055456	0.0146	0.0125
	cg11257193	PMID: 30514905	CAD	PMID: 29212778	rs62070807	C	T	-0.186818	0.0342232	0.0055	0.0062
	cg11257193	PMID: 30514905	CAD	PMID: 29212778	rs6505162	C	A	0.887779	0.0278968	-0.0223	0.0057
	ENSG00000141034	bioRxiv 447367	CAD	PMID: 29212778	rs116877152	T	G	0.166383	0.0302306	-0.0254	0.0168
	ENSG00000141034	bioRxiv 447367	CAD	PMID: 29212778	rs138738187	A	G	-0.151088	0.0275477	0.0183	0.0165
	ENSG00000141034	bioRxiv 447367	CAD	PMID: 29212778	rs2660836	T	G	-0.0606638	0.0100523	0.0203	0.0064
	ENSG00000141034	bioRxiv 447367	CAD	PMID: 29212778	rs34075240	G	A	0.0600279	0.0109692	-0.0151	0.0071
	ENSG00000141034	bioRxiv 447367	CAD	PMID: 29212778	rs62073572	A	G	-0.236347	0.0341829	0.0374	0.0201
	ENSG00000141034	bioRxiv 447367	CAD	PMID: 29212778	rs6502634	T	C	-0.192451	0.00968317	0.0307	0.0061
	ENSG00000141034	bioRxiv 447367	CAD	PMID: 29212778	rs74361782	T	C	-0.194936	0.0231659	0.0239	0.0167
	ENSG00000141034	bioRxiv 447367	CAD	PMID: 29212778	rs77426647	T	G	-0.181449	0.0262535	0.0189	0.0163
	ENSG00000141034	bioRxiv 447367	CAD	PMID: 29212778	rs77697889	G	A	0.083451	0.0139573	-0.0053	0.0084
	ENSG00000141034	bioRxiv 447367	CAD	PMID: 29212778	rs854782	C	A	-0.0492415	0.00886116	0.004	0.0056
	ASIP.5676.54.3	PMID: 29875488	CAD	PMID: 29212778	rs17396317	A	G	0.3825	0.0364388	0.0029	0.008
	ASIP.5676.54.3	PMID: 29875488	CAD	PMID: 29212778	rs1742982	T	G	0.3529	0.0602397	-0.0205	0.0146
	ASIP.5676.54.3	PMID: 29875488	CAD	PMID: 29212778	rs2104010	C	T	0.2141	0.0274982	-0.0128	0.0068
	ASIP.5676.54.3	PMID: 29875488	CAD	PMID: 29212778	rs221985	A	G	0.3164	0.0386364	-0.0365	0.0091
	ASIP.5676.54.3	PMID: 29875488	CAD	PMID: 29212778	rs2425026	T	C	-0.1885	0.0250279	0.0044	0.0058
	ASIP.5676.54.3	PMID: 29875488	CAD	PMID: 29212778	rs242542	G	A	0.2187	0.0400618	-0.0103	0.0099
	ASIP.5676.54.3	PMID: 29875488	CAD	PMID: 29212778	rs2746089	T	C	0.4341	0.0370683	-0.0279	0.0095
	ASIP.5676.54.3	PMID: 29875488	CAD	PMID: 29212778	rs2747565	A	G	0.1872	0.0272261	-0.0118	0.0063
	ASIP.5676.54.3	PMID: 29875488	CAD	PMID: 29212778	rs34501072	A	G	0.3216	0.0401079	-0.0079	0.01
	ASIP.5676.54.3	PMID: 29875488	CAD	PMID: 29212778	rs4519594	T	C	0.1706	0.0310651	-0.0165	0.008
	ASIP.5676.54.3	PMID: 29875488	CAD	PMID: 29212778	rs4911523	A	G	0.711	0.0456018	-0.0267	0.0121
	ASIP.5676.54.3	PMID: 29875488	CAD	PMID: 29212778	rs6057929	A	G	0.1557	0.0249504	-0.0053	0.0056
	ASIP.5676.54.3	PMID: 29875488	CAD	PMID: 29212778	rs6059655	A	G	0.936	0.0393	-0.0154	0.0107
	ASIP.5676.54.3	PMID: 29875488	CAD	PMID: 29212778	rs6059684	T	C	-0.1735	0.0252336	0.0004	0.0059
	ASIP.5676.54.3	PMID: 29875488	CAD	PMID: 29212778	rs62212082	A	T	0.3313	0.0289945	-0.0323	0.0065
	ASIP.5676.54.3	PMID: 29875488	CAD	PMID: 29212778	rs62213709	T	C	0.9569	0.0614254	-0.0248	0.0143
	ASIP.5676.54.3	PMID: 29875488	CAD	PMID: 29212778	rs7274811	T	G	0.2661	0.0279598	-0.012	0.0059
	ASIP.5676.54.3	PMID: 29875488	CAD	PMID: 29212778	rs738703	C	T	0.1829	0.0263626	-0.0078	0.006
	ASIP.5676.54.3	PMID: 29875488	CAD	PMID: 29212778	rs79447658	C	T	0.6068	0.0394163	-0.0061	0.0104
	ASIP.5676.54.3	PMID: 29875488	CAD	PMID: 29212778	rs8117031	C	T	-0.1797	0.0249805	-0.0076	0.0058
	GRIA4.10760.107.3	PMID: 29875488	CAD	PMID: 29212778	rs1130162	G	C	0.2185	0.0262928	0.0192	0.0073
	GRIA4.10760.107.3	PMID: 29875488	CAD	PMID: 29212778	rs115679187	A	G	0.2023	0.0325876	-0.005	0.0124
	GRIA4.10760.107.3	PMID: 29875488	CAD	PMID: 29212778	rs142674470	T	C	-0.6938	0.0891758	0.0046	0.0241
	GRIA4.10760.107.3	PMID: 29875488	CAD	PMID: 29212778	rs182890820	T	A	-0.2378	0.0286719	-0.0044	0.0166
	GRIA4.10760.107.3	PMID: 29875488	CAD	PMID: 29212778	rs1892250	T	C	-0.2182	0.0389612	0.0035	0.0096
	GRIA4.10760.107.3	PMID: 29875488	CAD	PMID: 29212778	rs200992	G	A	-0.2255	0.036094	0.0051	0.0092
	GRIA4.10760.107.3	PMID: 29875488	CAD	PMID: 29212778	rs2523586	G	T	0.2088	0.0278121	0.0101	0.0066
	GRIA4.10760.107.3	PMID: 29875488	CAD	PMID: 29212778	rs2763977	A	G	0.3766	0.0417699	0.0303	0.0099
	GRIA4.10760.107.3	PMID: 29875488	CAD	PMID: 29212778	rs2904596	G	T	0.2636	0.0269611	0.0193	0.0065
	GRIA4.10760.107.3	PMID: 29875488	CAD	PMID: 29212778	rs3130552	A	G	-0.1774	0.02563	0.0098	0.006
	GRIA4.10760.107.3	PMID: 29875488	CAD	PMID: 29212778	rs35144506	G	A	-0.2117	0.0372728	-0.0113	0.0112
	GRIA4.10760.107.3	PMID: 29875488	CAD	PMID: 29212778	rs35779483	G	A	0.2015	0.0262253	0.0163	0.0066
	GRIA4.10760.107.3	PMID: 29875488	CAD	PMID: 29212778	rs36101847	T	C	0.2496	0.0259918	0.0214	0.0072
	GRIA4.10760.107.3	PMID: 29875488	CAD	PMID: 29212778	rs3828922	T	C	0.2183	0.0355822	0.0031	0.0079
	GRIA4.10760.107.3	PMID: 29875488	CAD	PMID: 29212778	rs537160	A	G	-0.3798	0.0246352	-0.0236	0.0062
	GRIA4.10760.107.3	PMID: 29875488	CAD	PMID: 29212778	rs6472	C	G	0.2763	0.0402038	-0.0074	0.009
	GRIA4.10760.107.3	PMID: 29875488	CAD	PMID: 29212778	rs68188794	C	T	-0.2599	0.0378175	-0.0084	0.0107
	GRIA4.10760.107.3	PMID: 29875488	CAD	PMID: 29212778	rs73729108	C	T	-0.4239	0.0691357	0.0265	0.016
	GRIA4.10760.107.3	PMID: 29875488	CAD	PMID: 29212778	rs9264490	G	A	-0.2099	0.0275628	-0.0097	0.0069
	GRIA4.10760.107.3	PMID: 29875488	CAD	PMID: 29212778	rs9271526	A	G	-0.2941	0.0272545	-0.0082	0.0067
	GRIA4.10760.107.3	PMID: 29875488	CAD	PMID: 29212778	rs9273529	T	C	-0.1923	0.0282112	-0.0048	0.0072
	ENSG00000166165	bioRxiv 447367	CAD	PMID: 29212778	rs10149470	G	A	0.212854	0.00791377	0.0111	0.0057
	ENSG00000166165	bioRxiv 447367	CAD	PMID: 29212778	rs111589287	C	T	0.216333	0.0337788	0.031	0.0208
	ENSG00000166165	bioRxiv 447367	CAD	PMID: 29212778	rs11620647	G	A	0.105374	0.0149201	0.0067	0.0096
	ENSG00000166165	bioRxiv 447367	CAD	PMID: 29212778	rs11625345	C	G	0.0624839	0.0106081	0.0107	0.0062
	ENSG00000166165	bioRxiv 447367	CAD	PMID: 29212778	rs117392997	G	T	0.213496	0.0308654	0.0115	0.0189
	ENSG00000166165	bioRxiv 447367	CAD	PMID: 29212778	rs138586555	G	A	0.323073	0.0563965	0.059	0.0259
	ENSG00000166165	bioRxiv 447367	CAD	PMID: 29212778	rs139135370	T	C	0.215712	0.0333723	-0.0207	0.0223
	ENSG00000166165	bioRxiv 447367	CAD	PMID: 29212778	rs140035001	T	C	0.318973	0.038669	0.0066	0.0265
	ENSG00000166165	bioRxiv 447367	CAD	PMID: 29212778	rs149132626	T	G	-0.180801	0.0277712	0.0055	0.0199
	ENSG00000166165	bioRxiv 447367	CAD	PMID: 29212778	rs185457688	A	C	0.254648	0.0354614	0.0115	0.0229
	ENSG00000166165	bioRxiv 447367	CAD	PMID: 29212778	rs3212028	T	C	0.183049	0.0124398	0.0395	0.0093
	ENSG00000166165	bioRxiv 447367	CAD	PMID: 29212778	rs60788988	C	T	-0.155421	0.0185559	-0.0107	0.012
	ENSG00000166165	bioRxiv 447367	CAD	PMID: 29212778	rs61995846	T	C	-0.055348	0.00962139	-0.0013	0.0065
	ENSG00000166165	bioRxiv 447367	CAD	PMID: 29212778	rs62007678	G	T	-0.16521	0.0225235	-0.0289	0.0163
	ENSG00000166165	bioRxiv 447367	CAD	PMID: 29212778	rs7156555	A	G	-0.0839398	0.00916794	-0.0032	0.0064
	ENSG00000166165	bioRxiv 447367	CAD	PMID: 29212778	rs743212	T	C	-0.0697956	0.0087358	-0.0123	0.0062
	ENSG00000166165	bioRxiv 447367	CAD	PMID: 29212778	rs8021877	A	G	0.121709	0.00845108	0.0126	0.0059
	ENSG00000166165	bioRxiv 447367	CAD	PMID: 29212778	rs861535	G	A	-0.131564	0.0146641	-0.01	0.009
	cg17117718	PMID: 30514905	CAD	PMID: 29212778	rs11079764	A	G	-0.198955	0.031733	-0.0103	0.0061
	cg17117718	PMID: 30514905	CAD	PMID: 29212778	rs11657021	C	T	-0.334493	0.0532952	-0.0186	0.0111
	cg17117718	PMID: 30514905	CAD	PMID: 29212778	rs116843903	A	G	-0.356963	0.0624157	0.0058	0.0117
	cg17117718	PMID: 30514905	CAD	PMID: 29212778	rs117562189	A	G	-0.398948	0.0644554	-0.0211	0.0117
	cg17117718	PMID: 30514905	CAD	PMID: 29212778	rs117801051	T	C	-0.391658	0.0506633	-0.0176	0.0097
	cg17117718	PMID: 30514905	CAD	PMID: 29212778	rs11871217	T	C	0.324392	0.0330311	0.0027	0.006
	cg17117718	PMID: 30514905	CAD	PMID: 29212778	rs12942300	A	T	-0.341402	0.0416066	-0.0119	0.008
	cg17117718	PMID: 30514905	CAD	PMID: 29212778	rs149455674	T	C	0.792904	0.0713981	0.0255	0.0134
	cg17117718	PMID: 30514905	CAD	PMID: 29212778	rs150491423	A	G	0.747413	0.106034	-0.0261	0.0229
	cg17117718	PMID: 30514905	CAD	PMID: 29212778	rs17426174	C	G	1.51707	0.0218543	0.0249	0.0073
	cg17117718	PMID: 30514905	CAD	PMID: 29212778	rs17689948	C	G	-0.444557	0.0633279	-0.0091	0.0113
	cg17117718	PMID: 30514905	CAD	PMID: 29212778	rs3024285	A	G	-0.204892	0.0355259	-0.0089	0.0062
	cg17117718	PMID: 30514905	CAD	PMID: 29212778	rs35732828	A	C	-0.376956	0.0415802	0.0061	0.0083
	cg17117718	PMID: 30514905	CAD	PMID: 29212778	rs62066728	A	G	0.793671	0.0970433	-0.001	0.0168
	cg17117718	PMID: 30514905	CAD	PMID: 29212778	rs62074125	C	A	-0.414075	0.0354859	-0.0149	0.007
	cg17117718	PMID: 30514905	CAD	PMID: 29212778	rs7207047	A	G	0.237721	0.0324402	-0.0098	0.0052
	cg17117718	PMID: 30514905	CAD	PMID: 29212778	rs7207244	G	C	-0.220519	0.0329822	-0.0067	0.0061
	cg17117718	PMID: 30514905	CAD	PMID: 29212778	rs7222094	T	C	-0.348766	0.0326483	-0.0064	0.0057
	cg17117718	PMID: 30514905	CAD	PMID: 29212778	rs78744673	A	G	-0.303614	0.0438889	-0.009	0.0075
	cg17117718	PMID: 30514905	CAD	PMID: 29212778	rs79439005	G	A	0.3035	0.0554278	0.0257	0.0094
	ENSG00000244754	bioRxiv 447367	CAD	PMID: 29212778	rs1123462	T	C	0.433819	0.00977319	-0.0365	0.006
	ENSG00000244754	bioRxiv 447367	CAD	PMID: 29212778	rs113050076	C	T	-0.161419	0.0170955	0.0128	0.011
	ENSG00000244754	bioRxiv 447367	CAD	PMID: 29212778	rs117137703	T	C	0.129792	0.020822	-0.0049	0.0123
	ENSG00000244754	bioRxiv 447367	CAD	PMID: 29212778	rs117528740	G	A	0.307961	0.0283663	-0.0222	0.016
	ENSG00000244754	bioRxiv 447367	CAD	PMID: 29212778	rs118108999	T	C	-0.235165	0.0394797	0.0254	0.0237
	ENSG00000244754	bioRxiv 447367	CAD	PMID: 29212778	rs1207953	G	C	0.0578024	0.00918665	0.0033	0.006
	ENSG00000244754	bioRxiv 447367	CAD	PMID: 29212778	rs12876812	G	C	-0.153269	0.0246381	-0.0185	0.0144
	ENSG00000244754	bioRxiv 447367	CAD	PMID: 29212778	rs138849050	A	G	0.332327	0.0287595	-0.0663	0.0227
	ENSG00000244754	bioRxiv 447367	CAD	PMID: 29212778	rs139113554	A	C	-0.17088	0.0254679	-0.0058	0.0165
	ENSG00000244754	bioRxiv 447367	CAD	PMID: 29212778	rs139645291	T	G	0.385594	0.0260086	-0.0173	0.0161
	ENSG00000244754	bioRxiv 447367	CAD	PMID: 29212778	rs143423393	G	A	0.295047	0.0286059	-0.0444	0.0209
	ENSG00000244754	bioRxiv 447367	CAD	PMID: 29212778	rs147128832	C	T	-0.166862	0.0278539	0.0223	0.0169
	ENSG00000244754	bioRxiv 447367	CAD	PMID: 29212778	rs17594131	C	T	-0.10768	0.0184763	0.0338	0.0114
	ENSG00000244754	bioRxiv 447367	CAD	PMID: 29212778	rs1853521	A	C	0.0931899	0.0111349	-0.0181	0.0072
	ENSG00000244754	bioRxiv 447367	CAD	PMID: 29212778	rs208427	A	G	-0.170187	0.020022	0.0354	0.0136
	ENSG00000244754	bioRxiv 447367	CAD	PMID: 29212778	rs56027776	G	C	-0.141353	0.0252516	0.0147	0.0131
	ENSG00000244754	bioRxiv 447367	CAD	PMID: 29212778	rs56055512	T	C	0.178317	0.0125101	-0.0152	0.0078
	ENSG00000244754	bioRxiv 447367	CAD	PMID: 29212778	rs75543782	G	A	-0.273767	0.0453497	-0.0167	0.0246
	ENSG00000244754	bioRxiv 447367	CAD	PMID: 29212778	rs75993883	T	C	0.282121	0.0386499	-0.0341	0.0224
	ENSG00000244754	bioRxiv 447367	CAD	PMID: 29212778	rs79126213	T	C	0.272916	0.0213713	-0.0053	0.0131
	ENSG00000244754	bioRxiv 447367	CAD	PMID: 29212778	rs9535438	T	C	-0.159885	0.0173777	0.0122	0.0106
	ENSG00000244754	bioRxiv 447367	CAD	PMID: 29212778	rs9562937	T	G	-0.142762	0.0131066	0.0214	0.0087
	ENSG00000244754	bioRxiv 447367	CAD	PMID: 29212778	rs9596269	T	C	0.205223	0.0263722	-0.0152	0.0166
	APOE.2937.10.2	PMID: 29875488	CAD	PMID: 29212778	rs112450640	A	G	-0.6217	0.0910734	-0.0909	0.0233
	APOE.2937.10.2	PMID: 29875488	CAD	PMID: 29212778	rs11881756	C	T	-0.223	0.0398466	-0.0326	0.009
	APOE.2937.10.2	PMID: 29875488	CAD	PMID: 29212778	rs12974942	T	A	0.1524	0.0251887	0.0207	0.006
	APOE.2937.10.2	PMID: 29875488	CAD	PMID: 29212778	rs59325138	T	C	0.1728	0.0253751	0.0084	0.006
	APOE.2937.10.2	PMID: 29875488	CAD	PMID: 29212778	rs7412	T	C	-0.7211	0.0447782	-0.1368	0.011
	ENSG00000101460	bioRxiv 447367	CAD	PMID: 29212778	rs112825656	A	G	0.0721206	0.00983025	0.0063	0.0074
	ENSG00000101460	bioRxiv 447367	CAD	PMID: 29212778	rs116862924	C	T	0.255749	0.0338714	0.0373	0.0223
	ENSG00000101460	bioRxiv 447367	CAD	PMID: 29212778	rs1205312	A	G	-0.418112	0.0168475	-0.0213	0.011
	ENSG00000101460	bioRxiv 447367	CAD	PMID: 29212778	rs12481340	A	G	0.254189	0.0325833	0.0301	0.0226
	ENSG00000101460	bioRxiv 447367	CAD	PMID: 29212778	rs142107216	T	G	-0.487616	0.0395921	-0.0288	0.0272
	ENSG00000101460	bioRxiv 447367	CAD	PMID: 29212778	rs184319498	C	T	-0.495904	0.0401633	-0.026	0.0241
	ENSG00000101460	bioRxiv 447367	CAD	PMID: 29212778	rs2425051	T	A	0.118961	0.00800093	0.0054	0.0057
	ENSG00000101460	bioRxiv 447367	CAD	PMID: 29212778	rs2747565	A	G	-0.0795287	0.00938259	-0.0118	0.0063
	ENSG00000101460	bioRxiv 447367	CAD	PMID: 29212778	rs3213150	A	G	-0.0754559	0.00886902	-0.0085	0.0062
	ENSG00000101460	bioRxiv 447367	CAD	PMID: 29212778	rs36078366	G	A	0.158307	0.0147161	0.0262	0.0107
	ENSG00000101460	bioRxiv 447367	CAD	PMID: 29212778	rs4911487	A	C	-0.499339	0.0762605	0.0273	0.032
	ENSG00000101460	bioRxiv 447367	CAD	PMID: 29212778	rs56289635	A	C	0.0834619	0.01386	-0.0067	0.0095
	ENSG00000101460	bioRxiv 447367	CAD	PMID: 29212778	rs58427177	T	C	-0.284001	0.0262061	0.0014	0.0189
	ENSG00000101460	bioRxiv 447367	CAD	PMID: 29212778	rs6059919	G	T	-0.582393	0.0103008	-0.0171	0.0073
	ENSG00000101460	bioRxiv 447367	CAD	PMID: 29212778	rs6120436	A	G	-0.142125	0.00799518	-0.0074	0.0056
	ENSG00000101460	bioRxiv 447367	CAD	PMID: 29212778	rs62210588	G	A	-0.457175	0.0179635	-0.0149	0.0115
	ENSG00000101460	bioRxiv 447367	CAD	PMID: 29212778	rs725477	A	G	-0.643557	0.0632178	0.0155	0.0317
	ENSG00000101460	bioRxiv 447367	CAD	PMID: 29212778	rs7266612	G	A	0.196299	0.0341746	0.0266	0.0207
	ENSG00000101460	bioRxiv 447367	CAD	PMID: 29212778	rs73097037	C	T	0.161844	0.0166236	0.0151	0.0123
	ENSG00000101460	bioRxiv 447367	CAD	PMID: 29212778	rs73255023	G	A	-0.499395	0.0755103	-0.1011	0.03
	ENSG00000101460	bioRxiv 447367	CAD	PMID: 29212778	rs742614	A	G	-0.0800399	0.00808517	-0.0078	0.0057
	ENSG00000101460	bioRxiv 447367	CAD	PMID: 29212778	rs74778497	A	G	0.115137	0.0192898	0.0164	0.0125
	ENSG00000101460	bioRxiv 447367	CAD	PMID: 29212778	rs76660268	C	T	0.159734	0.0262807	-0.0058	0.0137
	ENSG00000101460	bioRxiv 447367	CAD	PMID: 29212778	rs78836409	A	G	0.132173	0.0219842	0.0454	0.0142
	ENSG00000101460	bioRxiv 447367	CAD	PMID: 29212778	rs79189763	T	C	0.32144	0.034203	0.0129	0.0257
	ENSG00000101460	bioRxiv 447367	CAD	PMID: 29212778	rs79650492	A	T	-0.193891	0.0235545	0.002	0.0119
	ENSG00000196118	bioRxiv 447367	CAD	PMID: 29212778	rs117306997	A	G	-0.280297	0.0379662	0.0043	0.0293
	ENSG00000196118	bioRxiv 447367	CAD	PMID: 29212778	rs13332167	C	T	-0.0873566	0.012188	0.0251	0.0078
	ENSG00000196118	bioRxiv 447367	CAD	PMID: 29212778	rs3751847	A	G	0.12334	0.00882045	-0.0116	0.006
	ENSG00000196118	bioRxiv 447367	CAD	PMID: 29212778	rs62057183	T	C	0.112028	0.0157533	-0.0183	0.0094
	ENSG00000196118	bioRxiv 447367	CAD	PMID: 29212778	rs72793372	T	C	-0.181228	0.0111135	0.0253	0.0074
	ENSG00000196118	bioRxiv 447367	CAD	PMID: 29212778	rs74998771	A	G	-0.171435	0.0292052	0.0083	0.0183
	ENSG00000196118	bioRxiv 447367	CAD	PMID: 29212778	rs75516730	T	C	-0.103346	0.0163864	0.0142	0.0112
	ENSG00000196118	bioRxiv 447367	CAD	PMID: 29212778	rs79030220	T	C	0.127618	0.021824	-0.0384	0.0137
	ENSG00000065060	bioRxiv 447367	CAD	PMID: 29212778	rs10947553	T	C	0.61042	0.0348203	0.0005	0.0203
	ENSG00000065060	bioRxiv 447367	CAD	PMID: 29212778	rs112889901	C	T	0.641891	0.0439935	0.038	0.0264
	ENSG00000065060	bioRxiv 447367	CAD	PMID: 29212778	rs113032884	A	G	-0.0997517	0.00919116	-0.0032	0.0061
	ENSG00000065060	bioRxiv 447367	CAD	PMID: 29212778	rs114389319	A	G	-0.301558	0.0344072	-0.0031	0.0248
	ENSG00000065060	bioRxiv 447367	CAD	PMID: 29212778	rs114590655	T	G	-0.316501	0.0483385	-0.0051	0.0262
	ENSG00000065060	bioRxiv 447367	CAD	PMID: 29212778	rs114752273	T	G	-0.327553	0.0290281	-0.0078	0.0188
	ENSG00000065060	bioRxiv 447367	CAD	PMID: 29212778	rs115076031	T	C	-0.277121	0.0224618	-0.0173	0.0125
	ENSG00000065060	bioRxiv 447367	CAD	PMID: 29212778	rs115340686	C	T	-0.313412	0.0335429	0.0326	0.0253
	ENSG00000065060	bioRxiv 447367	CAD	PMID: 29212778	rs115357460	T	C	0.649874	0.0463917	0.0375	0.0284
	ENSG00000065060	bioRxiv 447367	CAD	PMID: 29212778	rs115661362	C	T	-0.289873	0.0268019	0.006	0.0164
	ENSG00000065060	bioRxiv 447367	CAD	PMID: 29212778	rs116751036	G	A	0.358073	0.0266431	0.0149	0.0198
	ENSG00000065060	bioRxiv 447367	CAD	PMID: 29212778	rs1201875	T	C	-0.252693	0.012093	-0.0052	0.0074
	ENSG00000065060	bioRxiv 447367	CAD	PMID: 29212778	rs12203968	A	G	-0.344965	0.0156594	-0.0338	0.0108
	ENSG00000065060	bioRxiv 447367	CAD	PMID: 29212778	rs13213430	A	G	0.328175	0.0355637	-0.0028	0.0225
	ENSG00000065060	bioRxiv 447367	CAD	PMID: 29212778	rs138207626	C	A	0.383967	0.0444829	0.0014	0.0223
	ENSG00000065060	bioRxiv 447367	CAD	PMID: 29212778	rs139298778	T	C	0.623725	0.0349402	-0.0079	0.0246
	ENSG00000065060	bioRxiv 447367	CAD	PMID: 29212778	rs139410086	T	C	-0.354022	0.0318331	0.0138	0.0179
	ENSG00000065060	bioRxiv 447367	CAD	PMID: 29212778	rs140075514	T	C	-0.322275	0.0337404	-0.0129	0.018
	ENSG00000065060	bioRxiv 447367	CAD	PMID: 29212778	rs143093817	G	A	0.564508	0.0615415	0.0785	0.0282
	ENSG00000065060	bioRxiv 447367	CAD	PMID: 29212778	rs143876569	A	C	-0.209423	0.0354462	-0.0367	0.0207
	ENSG00000065060	bioRxiv 447367	CAD	PMID: 29212778	rs143896361	T	C	0.688667	0.0248393	0.0465	0.0171
	ENSG00000065060	bioRxiv 447367	CAD	PMID: 29212778	rs144583297	G	T	0.256072	0.0439563	0.0215	0.0216
	ENSG00000065060	bioRxiv 447367	CAD	PMID: 29212778	rs145630570	A	G	-0.390421	0.0320611	-0.0425	0.0202
	ENSG00000065060	bioRxiv 447367	CAD	PMID: 29212778	rs149289403	A	G	-0.311473	0.0310343	-0.0401	0.0183
	ENSG00000065060	bioRxiv 447367	CAD	PMID: 29212778	rs151115763	C	T	-0.274671	0.0323637	-0.0053	0.0178
	ENSG00000065060	bioRxiv 447367	CAD	PMID: 29212778	rs17511835	T	C	-0.29952	0.0167324	-0.0213	0.0108
	ENSG00000065060	bioRxiv 447367	CAD	PMID: 29212778	rs182596274	C	T	0.801463	0.106697	0.0228	0.0391
	ENSG00000065060	bioRxiv 447367	CAD	PMID: 29212778	rs184663706	T	C	-0.271164	0.0438494	0.0249	0.0314
	ENSG00000065060	bioRxiv 447367	CAD	PMID: 29212778	rs190598744	T	C	0.671155	0.0378405	-0.0037	0.0253
	ENSG00000065060	bioRxiv 447367	CAD	PMID: 29212778	rs191514719	C	T	0.247585	0.0318453	0.0003	0.0196
	ENSG00000065060	bioRxiv 447367	CAD	PMID: 29212778	rs2267667	G	C	0.263267	0.0103974	0.0141	0.0066
	ENSG00000065060	bioRxiv 447367	CAD	PMID: 29212778	rs2395624	G	A	-0.191528	0.0313313	-0.0003	0.0169
	ENSG00000065060	bioRxiv 447367	CAD	PMID: 29212778	rs2814964	C	T	-0.367955	0.0367279	-0.0007	0.0188
	ENSG00000065060	bioRxiv 447367	CAD	PMID: 29212778	rs28627111	T	C	0.627138	0.0400394	-0.0093	0.0192
	ENSG00000065060	bioRxiv 447367	CAD	PMID: 29212778	rs34490286	A	G	0.561822	0.0347477	-0.028	0.02
	ENSG00000065060	bioRxiv 447367	CAD	PMID: 29212778	rs36018387	T	C	0.425456	0.014458	0.0382	0.01
	ENSG00000065060	bioRxiv 447367	CAD	PMID: 29212778	rs36053978	G	A	0.483892	0.0351048	-0.0299	0.0198
	ENSG00000065060	bioRxiv 447367	CAD	PMID: 29212778	rs3798544	A	G	0.3448	0.0127148	0.0196	0.0077
	ENSG00000065060	bioRxiv 447367	CAD	PMID: 29212778	rs3800397	A	G	-0.284604	0.0143513	-0.0215	0.0096
	ENSG00000065060	bioRxiv 447367	CAD	PMID: 29212778	rs41270082	A	G	0.4767	0.0538134	0.068	0.0327
	ENSG00000065060	bioRxiv 447367	CAD	PMID: 29212778	rs45458098	T	C	-0.478649	0.0408634	0.0137	0.0333
	ENSG00000065060	bioRxiv 447367	CAD	PMID: 29212778	rs4587164	G	T	0.220208	0.0111476	0.0087	0.0068
	ENSG00000065060	bioRxiv 447367	CAD	PMID: 29212778	rs4646914	A	G	-0.430238	0.0311347	0.0192	0.0202
	ENSG00000065060	bioRxiv 447367	CAD	PMID: 29212778	rs4646925	G	A	0.581971	0.0241162	0.0509	0.015
	ENSG00000065060	bioRxiv 447367	CAD	PMID: 29212778	rs4713795	T	A	0.153788	0.0185927	0.0013	0.0113
	ENSG00000065060	bioRxiv 447367	CAD	PMID: 29212778	rs55899330	A	G	0.445171	0.0680294	0.0149	0.0263
	ENSG00000065060	bioRxiv 447367	CAD	PMID: 29212778	rs56340485	A	G	-0.274783	0.0130537	-0.0125	0.0088
	ENSG00000065060	bioRxiv 447367	CAD	PMID: 29212778	rs56350128	T	C	-0.434013	0.0214516	0.0127	0.0133
	ENSG00000065060	bioRxiv 447367	CAD	PMID: 29212778	rs62398145	C	T	0.323208	0.0341333	0.0073	0.0217
	ENSG00000065060	bioRxiv 447367	CAD	PMID: 29212778	rs62402061	A	G	-0.306852	0.0186973	-0.0379	0.0119
	ENSG00000065060	bioRxiv 447367	CAD	PMID: 29212778	rs6457822	A	G	0.205519	0.0328568	0.0245	0.0155
	ENSG00000065060	bioRxiv 447367	CAD	PMID: 29212778	rs6916624	A	G	0.759318	0.0463066	-0.0106	0.0209
	ENSG00000065060	bioRxiv 447367	CAD	PMID: 29212778	rs6924056	A	G	-0.344571	0.0282245	-0.0365	0.019
	ENSG00000065060	bioRxiv 447367	CAD	PMID: 29212778	rs6936773	A	G	0.246123	0.00989831	0.0041	0.0065
	ENSG00000065060	bioRxiv 447367	CAD	PMID: 29212778	rs71567415	G	A	-0.0800025	0.0129232	0.003	0.0086
	ENSG00000065060	bioRxiv 447367	CAD	PMID: 29212778	rs72894042	T	G	0.712264	0.0322572	-0.0164	0.023
	ENSG00000065060	bioRxiv 447367	CAD	PMID: 29212778	rs73406709	A	G	0.304016	0.0303567	0.0204	0.0176
	ENSG00000065060	bioRxiv 447367	CAD	PMID: 29212778	rs73731226	C	G	0.172234	0.0247285	0.0074	0.0151
	ENSG00000065060	bioRxiv 447367	CAD	PMID: 29212778	rs745222	G	A	-0.0861676	0.0118587	0.0054	0.0078
	ENSG00000065060	bioRxiv 447367	CAD	PMID: 29212778	rs75140126	G	T	-0.539127	0.0381937	-0.0388	0.0196
	ENSG00000065060	bioRxiv 447367	CAD	PMID: 29212778	rs75461116	C	T	0.467292	0.0493205	0.0306	0.0254
	ENSG00000065060	bioRxiv 447367	CAD	PMID: 29212778	rs75604492	C	T	-0.255889	0.031752	-0.0094	0.0188
	ENSG00000065060	bioRxiv 447367	CAD	PMID: 29212778	rs76114526	T	C	0.465012	0.0376736	0.0329	0.0195
	ENSG00000065060	bioRxiv 447367	CAD	PMID: 29212778	rs76324131	G	A	0.799548	0.0370532	-0.0218	0.0229
	ENSG00000065060	bioRxiv 447367	CAD	PMID: 29212778	rs7774697	G	A	0.829128	0.00769514	0.0251	0.0059
	ENSG00000065060	bioRxiv 447367	CAD	PMID: 29212778	rs79344002	T	C	0.200337	0.032556	0.0459	0.0197
	ENSG00000065060	bioRxiv 447367	CAD	PMID: 29212778	rs79431846	G	A	-0.446597	0.0322583	-0.0449	0.0212
	ENSG00000065060	bioRxiv 447367	CAD	PMID: 29212778	rs79516738	C	T	-0.379186	0.0287245	-0.0251	0.0195
	ENSG00000065060	bioRxiv 447367	CAD	PMID: 29212778	rs9366870	A	T	-0.290291	0.0229923	-0.016	0.0139
	ENSG00000065060	bioRxiv 447367	CAD	PMID: 29212778	rs9368793	G	A	0.0832713	0.0106646	-0.0015	0.0067
	ENSG00000065060	bioRxiv 447367	CAD	PMID: 29212778	rs9394227	T	C	-0.193231	0.00926865	-0.0029	0.0061
	ENSG00000065060	bioRxiv 447367	CAD	PMID: 29212778	rs9394318	T	C	-0.0843652	0.00944824	-0.0171	0.0062
	ENSG00000065060	bioRxiv 447367	CAD	PMID: 29212778	rs9469762	A	G	0.288394	0.0262544	-0.0087	0.0155
	ENSG00000146731	bioRxiv 447367	CAD	PMID: 29212778	rs10255049	G	A	0.255742	0.00843216	0.023	0.006
	ENSG00000146731	bioRxiv 447367	CAD	PMID: 29212778	rs112885109	A	G	0.157289	0.0167044	0.0067	0.0129
	ENSG00000146731	bioRxiv 447367	CAD	PMID: 29212778	rs11769621	T	C	-0.0768762	0.0115115	-0.003	0.0086
	ENSG00000146731	bioRxiv 447367	CAD	PMID: 29212778	rs12672347	G	C	0.314699	0.0320076	0.0001	0.013
	ENSG00000146731	bioRxiv 447367	CAD	PMID: 29212778	rs13223519	T	C	0.209819	0.0266932	-0.0106	0.0185
	ENSG00000146731	bioRxiv 447367	CAD	PMID: 29212778	rs137935814	C	T	0.169995	0.0224168	0.0175	0.0154
	ENSG00000146731	bioRxiv 447367	CAD	PMID: 29212778	rs144402098	G	A	0.356459	0.05707	0.0536	0.026
	ENSG00000146731	bioRxiv 447367	CAD	PMID: 29212778	rs147894961	T	C	0.144333	0.018392	0.0294	0.013
	ENSG00000146731	bioRxiv 447367	CAD	PMID: 29212778	rs148176125	T	C	0.133628	0.0141444	0.0251	0.0103
	ENSG00000146731	bioRxiv 447367	CAD	PMID: 29212778	rs148404896	A	G	0.276027	0.0320039	0.0199	0.0267
	ENSG00000146731	bioRxiv 447367	CAD	PMID: 29212778	rs28573068	T	G	-0.0816246	0.00892638	-0.0148	0.0063
	ENSG00000146731	bioRxiv 447367	CAD	PMID: 29212778	rs4298454	G	A	-0.0477387	0.00822599	0.0012	0.0059
	ENSG00000146731	bioRxiv 447367	CAD	PMID: 29212778	rs4947517	G	A	-0.0876697	0.00799381	-0.0011	0.0058
	ENSG00000146731	bioRxiv 447367	CAD	PMID: 29212778	rs62455661	T	C	0.101552	0.0139242	-0.0067	0.01
	ENSG00000146731	bioRxiv 447367	CAD	PMID: 29212778	rs62455758	A	G	0.169633	0.0193212	0.0098	0.0142
	ENSG00000146731	bioRxiv 447367	CAD	PMID: 29212778	rs62456630	A	G	-0.129526	0.0117488	-0.0113	0.0085
	ENSG00000146731	bioRxiv 447367	CAD	PMID: 29212778	rs6972291	C	T	0.10571	0.0100317	0.0096	0.0072
	ENSG00000214078	bioRxiv 447367	CAD	PMID: 29212778	rs11167262	G	T	-0.203716	0.0224699	0.0191	0.0138
	ENSG00000214078	bioRxiv 447367	CAD	PMID: 29212778	rs112121639	A	G	-1.4811	0.0531686	-0.0264	0.0304
	ENSG00000214078	bioRxiv 447367	CAD	PMID: 29212778	rs112705879	T	C	0.156692	0.0283883	-0.023	0.0174
	ENSG00000214078	bioRxiv 447367	CAD	PMID: 29212778	rs113518958	G	T	-0.513131	0.0255114	0.0265	0.0203
	ENSG00000214078	bioRxiv 447367	CAD	PMID: 29212778	rs11554015	A	G	-1.16326	0.0497807	0.0689	0.0274
	ENSG00000214078	bioRxiv 447367	CAD	PMID: 29212778	rs116862924	C	T	-0.239666	0.0337206	0.0373	0.0223
	ENSG00000214078	bioRxiv 447367	CAD	PMID: 29212778	rs117042707	T	C	0.15992	0.0163571	0.0036	0.0105
	ENSG00000214078	bioRxiv 447367	CAD	PMID: 29212778	rs117248227	A	G	-1.44359	0.0679951	0.0119	0.04
	ENSG00000214078	bioRxiv 447367	CAD	PMID: 29212778	rs117309427	A	G	0.186162	0.0246246	-0.0013	0.0155
	ENSG00000214078	bioRxiv 447367	CAD	PMID: 29212778	rs117544704	T	C	0.368336	0.0589904	-0.0025	0.0453
	ENSG00000214078	bioRxiv 447367	CAD	PMID: 29212778	rs12481340	A	G	-0.192276	0.0324692	0.0301	0.0226
	ENSG00000214078	bioRxiv 447367	CAD	PMID: 29212778	rs1275403	A	G	0.105696	0.015	-0.0134	0.0116
	ENSG00000214078	bioRxiv 447367	CAD	PMID: 29212778	rs138304199	C	G	-0.471715	0.0694025	0.0366	0.0314
	ENSG00000214078	bioRxiv 447367	CAD	PMID: 29212778	rs140910461	T	C	-0.63462	0.0623632	0.0563	0.0313
	ENSG00000214078	bioRxiv 447367	CAD	PMID: 29212778	rs140952948	T	C	-0.281373	0.0402008	0.0755	0.0357
	ENSG00000214078	bioRxiv 447367	CAD	PMID: 29212778	rs145105378	G	A	-0.919622	0.0588483	-0.0356	0.0406
	ENSG00000214078	bioRxiv 447367	CAD	PMID: 29212778	rs148216216	T	C	-0.84075	0.0381126	0.0528	0.0232
	ENSG00000214078	bioRxiv 447367	CAD	PMID: 29212778	rs150336341	T	C	-0.197001	0.0233924	0.0231	0.0151
	ENSG00000214078	bioRxiv 447367	CAD	PMID: 29212778	rs151031674	C	T	-0.747609	0.0204181	-0.0001	0.0146
	ENSG00000214078	bioRxiv 447367	CAD	PMID: 29212778	rs17093027	T	A	-1.22812	0.0108237	0.0211	0.0091
	ENSG00000214078	bioRxiv 447367	CAD	PMID: 29212778	rs2024549	A	G	0.189062	0.0312128	-0.0165	0.0182
	ENSG00000214078	bioRxiv 447367	CAD	PMID: 29212778	rs2104010	C	T	0.198043	0.00981585	-0.0128	0.0068
	ENSG00000214078	bioRxiv 447367	CAD	PMID: 29212778	rs2295568	C	T	-0.322564	0.0361247	0.0023	0.0229
	ENSG00000214078	bioRxiv 447367	CAD	PMID: 29212778	rs2425023	C	T	-0.184554	0.00843422	0.0245	0.0061
	ENSG00000214078	bioRxiv 447367	CAD	PMID: 29212778	rs2425067	C	T	0.158838	0.0152427	-0.0051	0.0088
	ENSG00000214078	bioRxiv 447367	CAD	PMID: 29212778	rs2425068	C	T	0.238604	0.0191952	-0.0048	0.013
	ENSG00000214078	bioRxiv 447367	CAD	PMID: 29212778	rs2425209	A	G	0.0989573	0.00799578	-0.0047	0.0057
	ENSG00000214078	bioRxiv 447367	CAD	PMID: 29212778	rs2746089	T	C	0.172884	0.0143928	-0.0279	0.0095
	ENSG00000214078	bioRxiv 447367	CAD	PMID: 29212778	rs34337249	A	G	-0.134627	0.0164039	-0.0132	0.0111
	ENSG00000214078	bioRxiv 447367	CAD	PMID: 29212778	rs4911523	A	G	0.191076	0.0192141	-0.0267	0.0121
	ENSG00000214078	bioRxiv 447367	CAD	PMID: 29212778	rs58427177	T	C	-0.371382	0.0260692	0.0014	0.0189
	ENSG00000214078	bioRxiv 447367	CAD	PMID: 29212778	rs6060135	G	A	0.0688839	0.00807056	-0.0081	0.0057
	ENSG00000214078	bioRxiv 447367	CAD	PMID: 29212778	rs6068398	T	C	0.0937817	0.01265	-0.0146	0.0087
	ENSG00000214078	bioRxiv 447367	CAD	PMID: 29212778	rs6088946	A	G	0.138075	0.0169546	0.0187	0.0127
	ENSG00000214078	bioRxiv 447367	CAD	PMID: 29212778	rs6089043	G	A	-0.623017	0.0300258	0.0401	0.0196
	ENSG00000214078	bioRxiv 447367	CAD	PMID: 29212778	rs6121027	C	T	0.459153	0.0169023	-0.0442	0.0117
	ENSG00000214078	bioRxiv 447367	CAD	PMID: 29212778	rs6127211	A	G	0.178352	0.012944	-0.0047	0.0093
	ENSG00000214078	bioRxiv 447367	CAD	PMID: 29212778	rs62210519	A	G	-0.469766	0.0335159	-0.007	0.0215
	ENSG00000214078	bioRxiv 447367	CAD	PMID: 29212778	rs62213167	C	A	0.132312	0.0113089	0.0119	0.0077
	ENSG00000214078	bioRxiv 447367	CAD	PMID: 29212778	rs73094749	G	A	0.146261	0.0247934	-0.0017	0.0142
	ENSG00000214078	bioRxiv 447367	CAD	PMID: 29212778	rs73103444	T	C	-0.146289	0.00910222	0.0051	0.0065
	ENSG00000214078	bioRxiv 447367	CAD	PMID: 29212778	rs74842993	A	G	-0.596268	0.0757551	-0.0475	0.0328
	ENSG00000214078	bioRxiv 447367	CAD	PMID: 29212778	rs75834040	T	C	0.15781	0.0163812	-0.0149	0.011
	ENSG00000214078	bioRxiv 447367	CAD	PMID: 29212778	rs76401607	G	A	0.202566	0.017422	0.0198	0.0128
	ENSG00000214078	bioRxiv 447367	CAD	PMID: 29212778	rs76990836	C	T	-1.05201	0.0341704	0.0179	0.0218
	ENSG00000214078	bioRxiv 447367	CAD	PMID: 29212778	rs77886510	C	T	0.182849	0.0237128	-0.016	0.0139
	ENSG00000214078	bioRxiv 447367	CAD	PMID: 29212778	rs78744669	T	C	-0.286744	0.0279614	0.0339	0.0197
	ENSG00000214078	bioRxiv 447367	CAD	PMID: 29212778	rs80301389	C	T	0.274743	0.0320243	-0.0342	0.0217
	cg04167856	PMID: 30401456	CAD	PMID: 29212778	rs1169293	G	A	0.0324689	0.00513286	0.0071	0.0106
	cg04167856	PMID: 30401456	CAD	PMID: 29212778	rs1169809	A	G	0.0211066	0.00317823	0.0041	0.0063
	cg04167856	PMID: 30401456	CAD	PMID: 29212778	rs208294	T	C	0.0168345	0.0028521	0.0127	0.0057
	cg04167856	PMID: 30401456	CAD	PMID: 29212778	rs2708105	G	A	-0.0258896	0.00314029	-0.01	0.0063
	cg04167856	PMID: 30401456	CAD	PMID: 29212778	rs3914	C	T	0.0178623	0.00287138	0.0127	0.0056
	cg04167856	PMID: 30401456	CAD	PMID: 29212778	rs56348580	C	G	-0.0639831	0.00244148	-0.025	0.0064
