# Supplementary material for: Convergence of biomarkers and risk factor trait loci of coronary artery disease at 3p21.31 and HLA region
Source: NPJ Genom Med. 2021 Feb 11;6:12. doi: 10.1038/s41525-021-00174-z (PMC7878768; doi:10.1038/s41525-021-00174-z)
Supplement: Supplementary file 7 — Supplementary Data 6 [file 41525_2021_174_MOESM7_ESM.xlsx]

## Sheet: Supplementary Data 6
	Supplementary Data 6. Replication of the identified biomarkers using data from other omics studies
	Biomarker			Risk factor		Association with Risk factor				Association with CAD
	ID	Gene	PMID	Name	Source	B	SE	P	NSNP	B	SE	P	NSNP
	cg05202204	NA	27572077	Standing height	UKBB	-0.348577	0.0503835	4.56499e-12	3	0.468354	0.149125	0.00168551	3
	SELE	SELE	28369058	LDL levels	PMID: 24097068	-0.0853007	0.006514	3.51764e-39	6	-0.0490571	0.00664218	1.51659e-13	16
	SELE	SELE	28369058	Non-cancer illness code, self-reported: pulmonary embolism +/- dvt	UKBB	-0.00385959	0.000417251	2.24418e-20	15	-0.0490571	0.00664218	1.51659e-13	16
	cg18187658	GALNT2	27572077	TG levels	PMID: 24097068	0.571555	0.0663336	6.91048e-18	3	0.333224	0.0759038	1.13303e-05	3
	ILMN_1794612	UBA7	28065468	Education Qualifications: None of the above	UKBB	-0.00876845	0.00117507	8.51688e-14	17	-0.0312501	0.00727193	1.72845e-05	15
	ENSG00000004534	RBM6	30545857	Intelligence	PMID: 29942086	0.0382664	0.00411	1.27162e-20	5	-0.0253959	0.00730428	0.000507339	7
	ENSG00000004534.10	RBM6	29022597	Intelligence	PMID: 29942086	0.0434407	0.00506862	1.03017e-17	3	-0.0334772	0.00971996	0.000572817	3
	ILMN_2094776	CCNL1	28065468	Standing height	UKBB	-0.0246236	0.00309683	1.84686e-15	5	0.0443947	0.00983826	6.4082e-06	5
	cg20892840	CCNL1	27572077	Standing height	UKBB	0.299793	0.0344489	3.24493e-18	2	-0.483245	0.108344	8.18486e-06	3
	cg02754929	NA	29891976	White blood cell (leukocyte) count	UKBB	0.0119145	0.00182652	6.88721e-11	5	0.0205601	0.00460277	7.93586e-06	4
	cg02754929	NA	27572077	White blood cell (leukocyte) count	UKBB	0.107222	0.016105	2.78216e-11	5	0.163182	0.0383569	2.09687e-05	5
	cg02754929	NA	27572077	White blood cell (leukocyte) count	UKBB	0.091675	0.0148743	7.12362e-10	7	0.150017	0.0354631	2.33461e-05	7
	cg17812751	DOK7	29891976	Sitting height	UKBB	-0.0193762	0.00281723	6.0803e-12	3	0.0440901	0.00900595	9.79749e-07	3
	ENSG00000065060	UHRF1BP1	30545857	Impedance of whole body	UKBB	-0.0180547	0.00302557	2.41124e-09	3	0.0390876	0.00885917	1.0237e-05	3
	ENSG00000065060	UHRF1BP1	30545856	Impedance of whole body	UKBB	-0.0408126	0.00716262	1.21217e-08	3	0.0868992	0.0217708	6.56419e-05	3
	cg00100804	NA	29891976	Standing height	UKBB	-0.00366776	0.00167732	0.0287657	2	0.0204866	0.00529841	0.000110381	2
	ENSG00000149084	HSD17B12	30545857	Impedance of whole body	UKBB	0.00959241	0.00185624	2.37063e-07	5	-0.0200695	0.00525855	0.000135329	6
	ENSG00000149084	HSD17B12	30545856	Impedance of whole body	UKBB	0.0210971	0.00356875	3.38763e-09	7	-0.0365134	0.0108869	0.000796826	8
	ENSG00000149084.7	HSD17B12	29022597	Impedance of whole body	UKBB	0.0139879	0.00243372	9.05621e-09	3	-0.0261063	0.00728034	0.000335967	3
	ENSG00000149084.7	HSD17B12	29022597	Impedance of whole body	UKBB	0.0135395	0.00243783	2.79359e-08	3	-0.0241757	0.00720165	0.000788034	3
	ENSG00000149084.7	HSD17B12	29022597	Impedance of whole body	UKBB	0.0130143	0.00239331	5.39463e-08	3	-0.0230731	0.00693989	0.000885108	3
	ILMN_1702168	HSD17B12	28065468	Impedance of whole body	UKBB	0.0106637	0.00192593	3.07824e-08	14	-0.0239055	0.00604283	7.62124e-05	13
	ILMN_2094106	HSD17B12	24013639	Impedance of whole body	UKBB	0.0226054	0.00446152	4.04651e-07	3	-0.0485665	0.0134365	0.000300894	3
	ENSG00000229186	ADAM1A	30545856	Immature reticulocyte fraction	UKBB	0.0807588	0.00893206	1.54603e-19	5	0.0993313	0.0187892	1.24596e-07	4
	ENSG00000229186.3	ADAM1A	29022597	Immature reticulocyte fraction	UKBB	0.0462362	0.00553252	6.42364e-17	2	0.0629889	0.0111068	1.41821e-08	2
	ENSG00000229186.3	ADAM1A	29022597	Immature reticulocyte fraction	UKBB	0.0511662	0.00652731	4.54892e-15	2	0.0585706	0.0115194	3.68555e-07	2
	ENSG00000229186.3	ADAM1A	29022597	Immature reticulocyte fraction	UKBB	0.0636955	0.00860457	1.33623e-13	2	0.0720355	0.0146914	9.42709e-07	2
	ENSG00000229186.3	ADAM1A	29022597	Immature reticulocyte fraction	UKBB	0.0692837	0.00941859	1.89425e-13	2	0.0777221	0.0159999	1.18785e-06	2
	ENSG00000229186.3	ADAM1A	29022597	Immature reticulocyte fraction	UKBB	0.05342	0.00738995	4.87514e-13	2	0.0599485	0.0124615	1.5041e-06	2
	cg25459280	ZNF664	27572077	Impedance of arm (right)	UKBB	0.0849707	0.0087765	3.6094e-22	3	-0.147382	0.0299881	8.89236e-07	3
	ILMN_1797893	PFAAP5	28065468	Standing height	UKBB	0.0147038	0.00164221	3.43907e-19	19	-0.0328474	0.00548877	2.17107e-09	18
	ILMN_1797893	PFAAP5	28065468	Height	PMID: 25282103	0.0213915	0.00317699	1.65908e-11	9	-0.0328474	0.00548877	2.17107e-09	18
	ILMN_1797893	PFAAP5	28065468	Sitting height	UKBB	0.0116476	0.00175023	2.83495e-11	18	-0.0328474	0.00548877	2.17107e-09	18
	cg18705301	NDUFAF1	27572077	Standing height	UKBB	0.045594	0.00612487	9.76178e-14	5	-0.0937078	0.0214973	1.30626e-05	5
	cg18705301	NDUFAF1	27572077	Height	PMID: 25282103	0.0769194	0.0119243	1.11382e-10	3	-0.0937078	0.0214973	1.30626e-05	5
	cg18705301	NDUFAF1	27572077	Height	PMID: 25282103	0.0804329	0.0123015	6.21649e-11	2	-0.0878513	0.0225393	9.71093e-05	5
	cg03549146	WWP2	27572077	Standing height	UKBB	0.14265	0.0138571	7.47196e-25	5	-0.224471	0.0519148	1.53334e-05	3
	cg00158530	WWP2	27572077	Standing height	UKBB	0.1315	0.0124343	3.86602e-26	7	-0.197081	0.0457326	1.6368e-05	5
	ENSG00000226232	RP11-419C5.2	30545857	Standing height	UKBB	0.012687	0.00112721	2.18286e-29	18	-0.0206721	0.00408548	4.1947e-07	18
	ENSG00000226232	RP11-419C5.2	30545856	Standing height	UKBB	0.0142444	0.00194621	2.49713e-13	13	-0.0355794	0.00706112	4.685e-07	16
	ENSG00000226232.4	RP11-419C5.2	29022597	Standing height	UKBB	0.0143308	0.00173441	1.42467e-16	8	-0.0216162	0.00559696	0.000112402	10
	ENSG00000226232.4	RP11-419C5.2	29022597	Standing height	UKBB	0.0141479	0.00182991	1.06331e-14	7	-0.020893	0.00596423	0.000459961	8
	ENSG00000226232.4	RP11-419C5.2	29022597	Standing height	UKBB	0.0231341	0.00301643	1.72838e-14	2	-0.0239532	0.0070533	0.000683711	3
	ENSG00000226232.4	RP11-419C5.2	29022597	Standing height	UKBB	0.0119618	0.00204136	4.63619e-09	5	-0.0237734	0.00731543	0.00115499	5
	ENSG00000226232.4	RP11-419C5.2	29022597	Standing height	UKBB	0.0168077	0.0022065	2.58931e-14	7	-0.0257605	0.00793219	0.00116386	5
	ENSG00000226232.4	RP11-419C5.2	29022597	Standing height	UKBB	0.0211753	0.00247274	1.09493e-17	6	-0.0258131	0.00804096	0.00132643	6
	ENSG00000226232.4	RP11-419C5.2	29022597	Standing height	UKBB	0.0155483	0.00220848	1.91866e-12	3	-0.0220561	0.00688126	0.00134948	3
	ENSG00000226232.4	RP11-419C5.2	29022597	Standing height	UKBB	0.01651	0.00238591	4.5226e-12	2	-0.0183717	0.0059259	0.0019337	5
	ENSG00000226232.4	RP11-419C5.2	29022597	Standing height	UKBB	0.012775	0.00181768	2.0927e-12	6	-0.0188314	0.00620033	0.0023882	6
	ENSG00000226232.4	RP11-419C5.2	29022597	Standing height	UKBB	0.0186742	0.0022278	5.18805e-17	4	-0.0190343	0.00649607	0.00338822	6
	ENSG00000226232.4	RP11-419C5.2	29022597	Standing height	UKBB	0.0166358	0.00176857	5.13567e-21	9	-0.0167498	0.00577773	0.00374324	9
	ENSG00000226232.4	RP11-419C5.2	29022597	Standing height	UKBB	0.0286088	0.00288887	4.03453e-23	5	-0.0197747	0.00687549	0.00402597	6
	ENSG00000226232.4	RP11-419C5.2	29022597	Standing height	UKBB	0.0182016	0.00269645	1.47631e-11	3	-0.0259122	0.00903234	0.00412006	3
	ENSG00000226232.4	RP11-419C5.2	29022597	Standing height	UKBB	0.0105212	0.00185705	1.46566e-08	5	-0.0162039	0.00565302	0.00415152	5
	cg17117718	LOC644172	27572077	Sitting height	UKBB	-0.263492	0.023368	1.72915e-29	3	0.298188	0.0785309	0.00014641	2
	ASIP.5676.54.3	ASIP	29875488	Impedance of arm (right)	UKBB	0.0251016	0.00193644	1.99062e-38	20	-0.0356281	0.00673256	1.21045e-07	20
	ENSG00000101440.5	ASIP	29022597	Impedance of arm (right)	UKBB	0.035026	0.00476247	1.91519e-13	3	-0.0308879	0.013509	0.0222271	3
	ENSG00000101460	MAP1LC3A	30545857	Impedance of arm (right)	UKBB	-0.00541424	0.00185195	0.00346083	9	0.0133856	0.00617229	0.030109	10
	ILMN_1776188	MAP1LC3A	28065468	Impedance of arm (right)	UKBB	-0.0215884	0.00241023	3.33697e-19	7	0.0246142	0.00713623	0.000562279	9
	ILMN_1787410	EIF6	28065468	Standing height	UKBB	0.0479021	0.004248	1.71621e-29	3	-0.0479731	0.00995603	1.44644e-06	5
	ILMN_2387636	EIF6	28065468	Standing height	UKBB	0.0424191	0.00378908	4.31039e-29	4	-0.0387006	0.00777317	6.39961e-07	12
	ENSG00000214078	CPNE1	30545857	Impedance of whole body	UKBB	0.0123277	0.00207514	2.83817e-09	5	-0.0126283	0.00591881	0.0328769	6
	ILMN_1670841	CPNE1	28065468	Impedance of whole body	UKBB	0.0114137	0.00212548	7.87755e-08	7	-0.0201548	0.00585611	0.000578123	10
	ILMN_2307025	CPNE1	28065468	Impedance of whole body	UKBB	0.0132571	0.0022488	3.74237e-09	8	-0.0177281	0.00601051	0.00318264	9
	ENSG00000214078.7	CPNE1	29022597	Impedance of whole body	UKBB	0.0185834	0.00323066	8.80987e-09	3	-0.0224675	0.00883466	0.0109873	3
