# Supplementary material for: Convergence of biomarkers and risk factor trait loci of coronary artery disease at 3p21.31 and HLA region
Source: NPJ Genom Med. 2021 Feb 11;6:12. doi: 10.1038/s41525-021-00174-z (PMC7878768; doi:10.1038/s41525-021-00174-z)
Supplement: Supplementary file 8 — Supplementary Data 7 [file 41525_2021_174_MOESM8_ESM.xlsx]

## Sheet: Supplementary Data 7
	Supplementary Data 7. MR associations (P<5e-8) between the identified biomarkers and the risk factors of CAD
	Probe	Probe Gene	Risk factor	B	SE	P	NSNP
	ENSG00000004534	RBM6	Age at first live birth	0.0377176	0.00364886	4.8021e-25	44
	ENSG00000004534	RBM6	Age completed full time education	0.0160818	0.00216679	1.15437e-13	45
	ENSG00000004534	RBM6	Age first had sexual intercourse	0.0191359	0.0024088	1.95481e-15	42
	ENSG00000004534	RBM6	Cereal type: Muesli	0.00592648	0.000998266	2.90687e-09	44
	ENSG00000004534	RBM6	Exercise	0.00633163	0.0011119	1.23804e-08	46
	ENSG00000004534	RBM6	Fed-up feelings	-0.0076275	0.00109794	3.72901e-12	47
	ENSG00000004534	RBM6	Fluid intelligence score	0.0815436	0.0079873	1.80422e-24	47
	ENSG00000004534	RBM6	HDL levels	0.0320737	0.0059774	8.0579e-08	14
	ENSG00000004534	RBM6	Impedance of arm (left)	0.0247105	0.00173257	3.75603e-46	34
	ENSG00000004534	RBM6	Impedance of arm (right)	0.0252398	0.00172852	2.72944e-48	34
	ENSG00000004534	RBM6	Impedance of whole body	0.0246112	0.00184915	2.03933e-40	36
	ENSG00000004534	RBM6	Intelligence	0.0314146	0.00273379	1.46035e-30	47
	ENSG00000004534	RBM6	Lack of education qualification	-0.00738605	0.000884552	6.82352e-17	41
	ENSG00000004534	RBM6	Metformin user	-0.00133922	0.000386283	0.00052644	47
	ENSG00000004534	RBM6	Mood swings	-0.00607759	0.00113307	8.14829e-08	45
	ENSG00000004534	RBM6	Pulmonary embolism	-0.000951961	0.000263422	0.000301708	47
	ENSG00000004534	RBM6	Qualifications (A/AS levels)	0.0124723	0.00101603	1.22619e-34	45
	ENSG00000004534	RBM6	T2D	-0.0471991	0.0123825	0.000137982	61
	ENSG00000004534	RBM6	Time spend outdoors in summer	-0.0173791	0.00200695	4.74008e-18	46
	ENSG00000004534	RBM6	Time spent watching TV	-0.0224985	0.00176277	2.63406e-37	40
	ENSG00000004534	RBM6	Walking for pleasure	0.00455096	0.00105309	1.54949e-05	43
	ENSG00000004534	RBM6	White blood cell (leukocyte) count	-0.0196446	0.00223418	1.45898e-18	46
	STOM.8261.51.3	STOM	Age at first live birth	-0.0560319	0.00855316	5.71466e-11	5
	STOM.8261.51.3	STOM	Age completed full time education	-0.0389665	0.00518837	5.8963e-14	5
	STOM.8261.51.3	STOM	Age first had sexual intercourse	-0.0431421	0.00562828	1.78495e-14	5
	STOM.8261.51.3	STOM	Cereal type: Muesli	-0.0119274	0.00237859	5.31798e-07	5
	STOM.8261.51.3	STOM	Exercise	-0.0114917	0.00265286	1.47889e-05	5
	STOM.8261.51.3	STOM	Fed-up feelings	0.0167172	0.00270825	6.71325e-10	5
	STOM.8261.51.3	STOM	Fluid intelligence score	-0.104076	0.0185754	2.10824e-08	5
	STOM.8261.51.3	STOM	Frequency of tiredness	0.0157424	0.00429386	0.000246133	5
	STOM.8261.51.3	STOM	Immature reticulocyte fraction	0.096008	0.00731101	2.15941e-39	5
	STOM.8261.51.3	STOM	Impedance of arm (left)	-0.0263638	0.00416664	2.49418e-10	4
	STOM.8261.51.3	STOM	Impedance of arm (right)	-0.0227332	0.00387311	4.37112e-09	3
	STOM.8261.51.3	STOM	Impedance of whole body	-0.0191759	0.00400983	1.7336e-06	4
	STOM.8261.51.3	STOM	Intelligence	-0.0641073	0.00683643	6.76822e-21	5
	STOM.8261.51.3	STOM	Lack of education qualification	0.0150563	0.00207772	4.27527e-13	5
	STOM.8261.51.3	STOM	Mood swings	0.0128389	0.00267471	1.5857e-06	5
	STOM.8261.51.3	STOM	Qualifications (A/AS levels)	-0.0212208	0.00257288	1.6125e-16	5
	STOM.8261.51.3	STOM	Standing height	-0.0137657	0.00388155	0.000390451	2
	STOM.8261.51.3	STOM	Time spend outdoors in summer	0.0364988	0.0049621	1.90193e-13	5
	STOM.8261.51.3	STOM	Time spent watching TV	0.0384313	0.00422935	1.02001e-19	5
	STOM.8261.51.3	STOM	Walking for pleasure	-0.00992991	0.00241163	3.82983e-05	5
	STOM.8261.51.3	STOM	White blood cell (leukocyte) count	0.0249876	0.00519293	1.49539e-06	5
	cg06313718	APEH	Age at first live birth	-0.0378436	0.00532105	1.14318e-12	14
	cg05623727	RBM5	Age at first live birth	-0.0410304	0.00625185	5.27615e-11	7
	cg06313718	APEH	Age completed full time education	-0.0212311	0.00311688	9.64889e-12	13
	cg05623727	RBM5	Age completed full time education	-0.0238961	0.00365996	6.61902e-11	8
	cg06313718	APEH	Age first had sexual intercourse	-0.0263486	0.00341392	1.18182e-14	13
	cg05623727	RBM5	Age first had sexual intercourse	-0.024112	0.00407913	3.39899e-09	5
	cg06313718	APEH	Cereal type: Muesli	-0.00714646	0.00149503	1.75174e-06	14
	cg05623727	RBM5	Cereal type: Muesli	-0.00950202	0.00175907	6.59985e-08	8
	cg06313718	APEH	Exercise	-0.00734043	0.0016603	9.81805e-06	13
	cg05623727	RBM5	Exercise	-0.00942338	0.00193813	1.16141e-06	8
	cg06313718	APEH	Fed-up feelings	0.0111142	0.00168262	3.96802e-11	14
	cg05623727	RBM5	Fed-up feelings	0.00963551	0.00199584	1.38046e-06	8
	cg06313718	APEH	Fluid intelligence score	-0.0632537	0.0115001	3.79214e-08	14
	cg05623727	RBM5	Fluid intelligence score	-0.0819644	0.0136424	1.87775e-09	8
	cg06313718	APEH	Immature reticulocyte fraction	0.0612458	0.00423409	2.01842e-47	11
	cg06313718	APEH	Impedance of arm (left)	-0.0142456	0.00242902	4.49792e-09	10
	cg05623727	RBM5	Impedance of arm (left)	-0.0233457	0.00307067	2.89796e-14	5
	cg06313718	APEH	Impedance of arm (right)	-0.0151744	0.00240778	2.93344e-10	11
	cg05623727	RBM5	Impedance of arm (right)	-0.0265642	0.00310281	1.11571e-17	6
	cg06313718	APEH	Impedance of whole body	-0.0129879	0.00258785	5.19931e-07	10
	cg05623727	RBM5	Impedance of whole body	-0.0217367	0.00316711	6.73134e-12	4
	cg06313718	APEH	Intelligence	-0.0393625	0.00400092	7.69517e-23	12
	cg05623727	RBM5	Intelligence	-0.0373057	0.00461116	5.95102e-16	8
	cg06313718	APEH	Lack of education qualification	0.00803702	0.00128079	3.49497e-10	13
	cg05623727	RBM5	Lack of education qualification	0.0105508	0.00154949	9.81356e-12	8
	cg05623727	RBM5	Length of mobile phone use	0.0176683	0.00484893	0.000268683	8
	cg06313718	APEH	Mood swings	0.00806675	0.00170192	2.13942e-06	14
	cg05623727	RBM5	Mood swings	0.0096706	0.00196589	8.68971e-07	8
	cg06313718	APEH	Qualifications (A/AS levels)	-0.0128128	0.00152941	5.40101e-17	14
	cg05623727	RBM5	Qualifications (A/AS levels)	-0.0126953	0.00178536	1.15376e-12	8
	cg05623727	RBM5	Sitting height	-0.0111765	0.00309493	0.000304751	6
	cg05623727	RBM5	Smoking status: Never	-0.00662608	0.00191499	0.000539952	8
	cg06313718	APEH	Standing height	-0.0097131	0.0023714	4.20485e-05	9
	cg06313718	APEH	Time spend outdoors in summer	0.0219339	0.00300213	2.75005e-13	14
	cg05623727	RBM5	Time spend outdoors in summer	0.0193443	0.00342051	1.55489e-08	8
	cg06313718	APEH	Time spent watching TV	0.0251713	0.00266424	3.45922e-21	12
	cg05623727	RBM5	Time spent watching TV	0.0277613	0.00307355	1.6807e-19	8
	cg06313718	APEH	Walking for pleasure	-0.00699424	0.00151469	3.88207e-06	14
	cg06313718	APEH	White blood cell (leukocyte) count	0.0199763	0.00327962	1.12182e-09	14
	cg05623727	RBM5	White blood cell (leukocyte) count	0.0183779	0.00378677	1.21498e-06	8
	cg07274523	NA	Age at first live birth	-0.0382394	0.00612858	4.38925e-10	5
	ENSG00000164062	APEH	Age at first live birth	0.0525903	0.00929059	1.50847e-08	14
	ENSG00000182179	UBA7	Age at first live birth	0.0473321	0.00482336	9.88787e-23	41
	cg07274523	NA	Age completed full time education	-0.0255775	0.00367086	3.22149e-12	5
	ENSG00000164062	APEH	Age completed full time education	0.0360942	0.00538441	2.03535e-11	17
	ENSG00000182179	UBA7	Age completed full time education	0.0305319	0.00296602	7.50853e-25	37
	cg07274523	NA	Age first had sexual intercourse	-0.0286992	0.00403157	1.09023e-12	5
	ENSG00000164062	APEH	Age first had sexual intercourse	0.0320752	0.00606666	1.24254e-07	14
	ENSG00000182179	UBA7	Age first had sexual intercourse	0.0347891	0.00335492	3.40979e-25	34
	cg07274523	NA	Cereal type: Muesli	-0.00957408	0.00182678	1.59744e-07	5
	ENSG00000164062	APEH	Cereal type: Muesli	0.0125352	0.00250285	5.48884e-07	17
	ENSG00000182179	UBA7	Cereal type: Muesli	0.00896845	0.00133005	1.55195e-11	44
	cg07274523	NA	Exercise	-0.00867216	0.00202638	1.8721e-05	5
	ENSG00000164062	APEH	Exercise	0.011482	0.00283337	5.0689e-05	17
	ENSG00000182179	UBA7	Exercise	0.00735842	0.00148764	7.56047e-07	44
	cg07274523	NA	Fed-up feelings	0.0120616	0.00207544	6.18885e-09	5
	ENSG00000164062	APEH	Fed-up feelings	-0.0167654	0.00282486	2.93938e-09	16
	ENSG00000182179	UBA7	Fed-up feelings	-0.0113946	0.00150143	3.21898e-14	42
	cg07274523	NA	Fluid intelligence score	-0.0812862	0.0137811	3.6705e-09	5
	ENSG00000164062	APEH	Fluid intelligence score	0.105385	0.0203205	2.14705e-07	17
	ENSG00000182179	UBA7	Fluid intelligence score	0.107243	0.0107248	1.53145e-23	44
	ENSG00000164062	APEH	High light scatter reticulocyte count	-0.00207116	0.000342144	1.41744e-09	10
	cg07274523	NA	Immature reticulocyte fraction	0.0566168	0.0047478	8.78469e-33	3
	ENSG00000164062	APEH	Immature reticulocyte fraction	-0.149562	0.00812261	1.03225e-75	11
	cg07274523	NA	Impedance of arm (left)	-0.0169906	0.00304495	2.40621e-08	3
	ENSG00000164062	APEH	Impedance of arm (left)	0.0372527	0.00496123	5.96861e-14	8
	ENSG00000182179	UBA7	Impedance of arm (left)	0.0268333	0.00236601	8.20207e-30	29
	cg07274523	NA	Impedance of arm (right)	-0.0142389	0.00279022	3.34072e-07	4
	ENSG00000182179	UBA7	Impedance of arm (right)	0.0291413	0.00227559	1.51715e-37	31
	cg07274523	NA	Impedance of whole body	-0.0148859	0.00312341	1.8799e-06	4
	ENSG00000164062	APEH	Impedance of whole body	0.034234	0.00508603	1.6853e-11	11
	ENSG00000182179	UBA7	Impedance of whole body	0.0263386	0.002569	1.15374e-24	30
	cg07274523	NA	Intelligence	-0.0433229	0.00468503	2.3068e-20	5
	ENSG00000164062	APEH	Intelligence	0.0542971	0.00691149	3.96376e-15	14
	ENSG00000182179	UBA7	Intelligence	0.0495571	0.00368211	2.72987e-41	40
	cg07274523	NA	Lack of education qualification	0.0102376	0.00159776	1.47949e-10	5
	ENSG00000164062	APEH	Lack of education qualification	-0.0109729	0.00217012	4.27274e-07	14
	ENSG00000182179	UBA7	Lack of education qualification	-0.0122934	0.00116812	6.6914e-26	40
	cg07274523	NA	Mood swings	0.00853855	0.00200147	1.98891e-05	5
	ENSG00000164062	APEH	Mood swings	-0.0111042	0.002827	8.56823e-05	17
	ENSG00000182179	UBA7	Mood swings	-0.00970784	0.00152877	2.15167e-10	42
	cg07274523	NA	Qualifications (A/AS levels)	-0.0158767	0.00196544	6.58798e-16	5
	ENSG00000164062	APEH	Qualifications (A/AS levels)	0.0243	0.00263903	3.32559e-20	16
	ENSG00000182179	UBA7	Qualifications (A/AS levels)	0.0184672	0.00136128	6.36716e-42	42
	cg07274523	NA	Standing height	-0.00970469	0.00267849	0.000290987	4
	ENSG00000182179	UBA7	T2D	-0.065686	0.0165037	6.88911e-05	50
	cg07274523	NA	Time spend outdoors in summer	0.0244731	0.00379833	1.17053e-10	5
	ENSG00000164062	APEH	Time spend outdoors in summer	-0.0397178	0.00527375	5.02653e-14	17
	ENSG00000182179	UBA7	Time spend outdoors in summer	-0.0264215	0.00271742	2.40504e-22	42
	cg07274523	NA	Time spent watching TV	0.0289611	0.0031155	1.46061e-20	5
	ENSG00000164062	APEH	Time spent watching TV	-0.0485953	0.00510014	1.59993e-21	12
	ENSG00000182179	UBA7	Time spent watching TV	-0.0287785	0.00232158	2.7435e-35	41
	ENSG00000164062	APEH	Walking for pleasure	0.0130744	0.00255512	3.10518e-07	17
	ENSG00000182179	UBA7	Walking for pleasure	0.00445258	0.00134549	0.000935461	43
	cg07274523	NA	White blood cell (leukocyte) count	0.0157199	0.00379288	3.40453e-05	5
	ENSG00000164062	APEH	White blood cell (leukocyte) count	-0.0252308	0.00583789	1.54687e-05	16
	ENSG00000182179	UBA7	White blood cell (leukocyte) count	-0.0264131	0.00301084	1.74454e-18	42
	cg21612339	NA	Age at first live birth	-0.031828	0.00378065	3.80866e-17	17
	cg21612339	NA	Age completed full time education	-0.0165929	0.00227562	3.06254e-13	16
	cg21612339	NA	Age first had sexual intercourse	-0.018901	0.00252155	6.59148e-14	15
	cg21612339	NA	Cereal type: Muesli	-0.0044344	0.00113423	9.24392e-05	16
	cg21612339	NA	Exercise	-0.00538418	0.00124431	1.51124e-05	15
	cg21612339	NA	Fed-up feelings	0.00671878	0.00125801	9.2546e-08	16
	cg21612339	NA	Fluid intelligence score	-0.0674457	0.00834479	6.35225e-16	16
	cg21612339	NA	Impedance of arm (left)	-0.0153426	0.001835	6.21319e-17	12
	cg21612339	NA	Impedance of arm (right)	-0.0159087	0.00184647	6.94756e-18	12
	cg21612339	NA	Impedance of whole body	-0.0181795	0.00185178	9.48128e-23	16
	cg21612339	NA	Intelligence	-0.0312978	0.00286896	1.04279e-27	16
	cg21612339	NA	Lack of education qualification	0.00735953	0.000919986	1.24812e-15	17
	cg21612339	NA	Mood swings	0.00600415	0.00127458	2.46896e-06	16
	cg21612339	NA	Qualifications (A/AS levels)	-0.0114732	0.00113868	7.05973e-24	16
	cg21612339	NA	Time spend outdoors in summer	0.0155758	0.00210013	1.20193e-13	18
	cg21612339	NA	Time spent watching TV	0.0177589	0.00188738	4.99525e-21	16
	cg21612339	NA	Walking for pleasure	-0.00366946	0.0010934	0.000790733	18
	cg21612339	NA	White blood cell (leukocyte) count	0.0194665	0.00236952	2.11517e-16	18
	cg01521131	NA	Age at first live birth	0.0096424	0.00252437	0.000133604	38
	cg11720950	NA	Age at first live birth	0.0277112	0.00572315	1.28571e-06	10
	cg13047157	HLA-DQB1	Age at first live birth	-0.020238	0.00402595	4.98511e-07	17
	ENSG00000065060	UHRF1BP1	Age at first live birth	-0.0219892	0.00330551	2.88591e-11	80
	cg01521131	NA	Age completed full time education	0.00758249	0.00154579	9.3313e-07	36
	cg11720950	NA	Age completed full time education	0.0150204	0.003391	9.44598e-06	10
	cg13047157	HLA-DQB1	Age completed full time education	-0.0116297	0.00241554	1.47542e-06	17
	ENSG00000065060	UHRF1BP1	Age completed full time education	-0.00930302	0.00195056	1.8476e-06	81
	cg01521131	NA	Age first had sexual intercourse	0.00689004	0.0016302	2.37349e-05	38
	cg11720950	NA	Age first had sexual intercourse	0.0131628	0.00362198	0.000278903	10
	ENSG00000065060	UHRF1BP1	Age first had sexual intercourse	-0.0111214	0.0021465	2.2049e-07	76
	cg01521131	NA	Age high blood pressure diagnosed	0.0865361	0.0255863	0.000719267	39
	ENSG00000065060	UHRF1BP1	Birth weight	-0.0149452	0.00273398	4.59145e-08	72
	ENSG00000065060	UHRF1BP1	Cereal type: Muesli	-0.00350004	0.00096462	0.00028517	73
	cg13047157	HLA-DQB1	Fed-up feelings	0.00545749	0.001262	1.52892e-05	17
	ENSG00000065060	UHRF1BP1	Fed-up feelings	0.00365135	0.0010354	0.000421041	81
	cg01521131	NA	Fluid intelligence score	0.0329658	0.00577729	1.15595e-08	37
	cg01521131	NA	Frequency of tiredness	-0.00959319	0.00136354	1.98562e-12	37
	cg11720950	NA	Frequency of tiredness	-0.0142761	0.00310082	4.1447e-06	9
	cg13047157	HLA-DQB1	Frequency of tiredness	0.00712622	0.00208356	0.000625734	16
	cg11720950	NA	HbA1c level	-0.0102173	0.00304706	0.000798893	8
	ENSG00000065060	UHRF1BP1	HDL levels	-0.0317146	0.00562084	1.6778e-08	23
	cg01521131	NA	Height	0.0281825	0.00248654	8.90359e-30	16
	cg11720950	NA	Height	0.0407521	0.00508581	1.12029e-15	6
	cg13047157	HLA-DQB1	Height	-0.0251624	0.00461121	4.84802e-08	5
	cg11720950	NA	Illnesses of mother: Diabetes	-0.00472716	0.0011618	4.72548e-05	10
	cg13047157	HLA-DQB1	Illnesses of mother: Diabetes	0.00289796	0.000803865	0.000312115	17
	ENSG00000065060	UHRF1BP1	Impedance of arm (left)	-0.00856013	0.00152951	2.18544e-08	71
	ENSG00000065060	UHRF1BP1	Impedance of arm (right)	-0.0068911	0.00155196	8.9848e-06	71
	ENSG00000065060	UHRF1BP1	Impedance of whole body	-0.0130882	0.00161421	5.14172e-16	72
	cg01521131	NA	Intelligence	0.00650742	0.00184368	0.000416227	35
	cg13047157	HLA-DQB1	Intelligence	-0.00960039	0.00290846	0.000963932	18
	cg11720950	NA	Lack of education qualification	-0.00581677	0.00137666	2.3864e-05	10
	cg13047157	HLA-DQB1	Lack of education qualification	0.00485308	0.000961839	4.52045e-07	16
	ENSG00000065060	UHRF1BP1	Lack of education qualification	0.00286807	0.000796736	0.000318498	74
	cg01521131	NA	LDL levels	-0.0168756	0.00405847	3.20898e-05	17
	ENSG00000065060	UHRF1BP1	Length of mobile phone use	0.0116142	0.00270578	1.76786e-05	81
	cg11720950	NA	Metformin user	-0.00319993	0.000695188	4.16505e-06	10
	cg13047157	HLA-DQB1	Metformin user	0.00292891	0.000530243	3.31907e-08	14
	cg13047157	HLA-DQB1	Mood swings	0.0057013	0.00128721	9.45928e-06	17
	ENSG00000065060	UHRF1BP1	Mood swings	0.00471777	0.00105075	7.1262e-06	81
	cg11720950	NA	Qualifications (A/AS levels)	0.0057017	0.00162222	0.000440171	10
	cg13047157	HLA-DQB1	Qualifications (A/AS levels)	-0.00523554	0.00114083	4.44892e-06	17
	ENSG00000065060	UHRF1BP1	Qualifications (A/AS levels)	-0.00540577	0.000938061	8.27774e-09	81
	cg01521131	NA	Sitting height	0.029124	0.00141848	1.12067e-93	28
	cg11720950	NA	Sitting height	0.0268081	0.00314301	1.47058e-17	5
	cg13047157	HLA-DQB1	Sitting height	-0.011557	0.00206656	2.23974e-08	11
	ENSG00000065060	UHRF1BP1	Smoking status: Never	-0.00386228	0.00104068	0.000206203	80
	cg01521131	NA	Standing height	0.0264834	0.00141742	6.65458e-78	24
	cg11720950	NA	Standing height	0.0358903	0.00325878	3.29273e-28	4
	cg13047157	HLA-DQB1	Standing height	-0.0248887	0.00219322	7.58725e-30	10
	cg01521131	NA	T2D	-0.0373213	0.00777499	1.58535e-06	75
	cg11720950	NA	T2D	-0.0956024	0.0184962	2.35653e-07	19
	cg13047157	HLA-DQB1	T2D	0.0478785	0.012302	9.94472e-05	31
	cg01521131	NA	T2D adj. BMI	-0.0634113	0.00857217	1.38932e-13	77
	cg11720950	NA	T2D adj. BMI	-0.11573	0.0213551	5.98258e-08	18
	cg13047157	HLA-DQB1	T2D adj. BMI	0.0488331	0.0136795	0.000357249	31
	cg01521131	NA	TC levels	-0.0290522	0.00388703	7.77019e-14	18
	cg11720950	NA	TC levels	-0.0273741	0.00797081	0.000594102	7
	cg01521131	NA	TG levels	-0.02482	0.00374105	3.25631e-11	16
	ENSG00000065060	UHRF1BP1	Time spend outdoors in summer	0.00614422	0.00186425	0.000981335	80
	cg01521131	NA	Time spent watching TV	-0.00543977	0.00119808	5.61492e-06	39
	cg11720950	NA	Time spent watching TV	-0.00917595	0.0027049	0.000692984	10
	cg13047157	HLA-DQB1	Time spent watching TV	0.00962209	0.00191245	4.87223e-07	17
	ENSG00000065060	UHRF1BP1	Time spent watching TV	0.0113664	0.00156138	3.34455e-13	81
	cg01521131	NA	White blood cell (leukocyte) count	-0.0638819	0.00236934	4.1335e-160	16
	cg11720950	NA	White blood cell (leukocyte) count	-0.0453181	0.00437638	3.966e-25	4
	cg13047157	HLA-DQB1	White blood cell (leukocyte) count	0.0581596	0.00351659	1.93359e-61	8
	GRIA4.10760.107.3	GRIA4	Age at first live birth	-0.0148388	0.00443574	0.000821963	28
	GRIA4.10760.107.3	GRIA4	Age completed full time education	-0.0223176	0.00274037	3.82398e-16	26
	GRIA4.10760.107.3	GRIA4	Age first had sexual intercourse	-0.018727	0.00287202	7.00776e-11	28
	cg00158530	MIR140;WWP2;WWP2	Age first had sexual intercourse	0.00940327	0.00215952	1.33477e-05	16
	cg00158530	MIR140;WWP2;WWP2	Age when periods started (menarche)	0.0208641	0.00224507	1.49627e-20	15
	cg00158530	MIR140;WWP2;WWP2	Age when periods started (menarche)	0.174251	0.0174451	1.711e-23	7
	GRIA4.10760.107.3	GRIA4	Birth weight	-0.0122737	0.00362651	0.000713245	27
	GRIA4.10760.107.3	GRIA4	Fed-up feelings	0.0104739	0.00139084	5.0517e-14	27
	GRIA4.10760.107.3	GRIA4	Fluid intelligence score	-0.0615976	0.0107328	9.51389e-09	23
	GRIA4.10760.107.3	GRIA4	Frequency of tiredness	0.0173509	0.00236005	1.95363e-13	27
	cg00158530	MIR140;WWP2;WWP2	Height	0.0145914	0.00283563	2.66494e-07	10
	cg00158530	MIR140;WWP2;WWP2	Impedance of whole body	0.00721616	0.00162881	9.40962e-06	16
	cg00158530	MIR140;WWP2;WWP2	Impedance of whole body	0.0721693	0.0127668	1.57785e-08	7
	GRIA4.10760.107.3	GRIA4	Intelligence	-0.0222844	0.00506813	1.09774e-05	15
	GRIA4.10760.107.3	GRIA4	Lack of education qualification	0.00358925	0.00102373	0.000454804	27
	cg00158530	MIR140;WWP2;WWP2	Metformin user	-0.00981141	0.00262435	0.000185045	7
	GRIA4.10760.107.3	GRIA4	Mood swings	0.00835995	0.00141499	3.46037e-09	26
	cg00158530	MIR140;WWP2;WWP2	Past tobacco smoking	0.0868676	0.0214839	5.2688e-05	7
	GRIA4.10760.107.3	GRIA4	Sitting height	-0.0735912	0.00328771	5.67166e-111	22
	cg00158530	MIR140;WWP2;WWP2	Sitting height	0.0219141	0.00225295	2.31659e-22	13
	cg00158530	MIR140;WWP2;WWP2	Sitting height	0.0689842	0.0133729	2.48947e-07	5
	cg00158530	MIR140;WWP2;WWP2	Smoking status: Never	0.00410291	0.00112786	0.000274997	15
	cg00158530	MIR140;WWP2;WWP2	Smoking status: Never	0.0363791	0.00831819	1.22304e-05	6
	GRIA4.10760.107.3	GRIA4	Standing height	-0.0573625	0.00292185	8.20264e-86	18
	cg00158530	MIR140;WWP2;WWP2	Standing height	0.017518	0.0016104	1.46689e-27	15
	cg00158530	MIR140;WWP2;WWP2	Standing height	0.1315	0.0124343	3.86602e-26	7
	GRIA4.10760.107.3	GRIA4	TC levels	0.0618641	0.00998467	5.79505e-10	11
	GRIA4.10760.107.3	GRIA4	Time spend outdoors in summer	0.0167482	0.0025564	5.69645e-11	27
	GRIA4.10760.107.3	GRIA4	Time spent watching TV	0.0127064	0.00210197	1.49428e-09	28
	GRIA4.10760.107.3	GRIA4	White blood cell (leukocyte) count	0.182423	0.00692696	7.58662e-153	16
	cg00158530	MIR140;WWP2;WWP2	White blood cell (leukocyte) count	-0.0952297	0.0169231	1.83167e-08	7
	cg00158530	MIR140;WWP2;WWP2	White blood cell (leukocyte) count	-0.00775321	0.00207254	0.000183348	17
	cg12672189	NA	Age at first live birth	0.0136184	0.00400737	0.000677963	17
	cg17117718	LOC644172	Age at first live birth	-0.0108016	0.00295867	0.000261386	21
	cg24801230	NA	Age at first live birth	0.0107953	0.00283441	0.000139724	23
	cg12672189	NA	Age completed full time education	0.00811691	0.00238992	0.000683001	17
	cg17117718	LOC644172	Fed-up feelings	0.00555331	0.00104768	1.15425e-07	21
	cg24801230	NA	Fed-up feelings	-0.00627572	0.00100507	4.26395e-10	22
	cg17117718	LOC644172	Fluid intelligence score	-0.0307514	0.00652261	2.42215e-06	21
	cg24801230	NA	Fluid intelligence score	0.0328754	0.00626384	1.53393e-07	22
	cg17117718	LOC644172	Height	-0.0116005	0.00253724	4.82876e-06	9
	cg24801230	NA	Height	0.0112115	0.00243787	4.24766e-06	9
	cg12672189	NA	Immature reticulocyte fraction	-0.0152038	0.00258519	4.07536e-09	16
	cg17117718	LOC644172	Immature reticulocyte fraction	0.00969681	0.00194832	6.45779e-07	21
	cg24801230	NA	Immature reticulocyte fraction	-0.00991769	0.00186249	1.00981e-07	23
	cg17117718	LOC644172	Impedance of arm (left)	-0.0106135	0.00145196	2.67611e-13	19
	cg24801230	NA	Impedance of arm (left)	0.00928703	0.00142102	6.34081e-11	19
	cg12672189	NA	Impedance of arm (right)	0.0086799	0.00196943	1.0466e-05	16
	cg17117718	LOC644172	Impedance of arm (right)	-0.0101593	0.00145096	2.52692e-12	19
	cg24801230	NA	Impedance of arm (right)	0.00818854	0.00141443	7.0684e-09	19
	cg12672189	NA	Impedance of whole body	0.0101335	0.00214618	2.33929e-06	15
	cg17117718	LOC644172	Impedance of whole body	-0.0118806	0.00153853	1.14481e-14	20
	cg24801230	NA	Impedance of whole body	0.0119019	0.00146456	4.41379e-16	22
	cg17117718	LOC644172	Intelligence	-0.0105158	0.0022816	4.04692e-06	18
	cg24801230	NA	Intelligence	0.010588	0.00219435	1.39923e-06	21
	cg12672189	NA	Lack of education qualification	-0.00401421	0.000982826	4.41992e-05	17
	cg12672189	NA	LDL levels	-0.0381282	0.00693868	3.90647e-08	10
	cg12672189	NA	Metformin user	-0.00194921	0.000505463	0.000115125	16
	cg17117718	LOC644172	Mood swings	0.00639914	0.00106884	2.13761e-09	21
	cg24801230	NA	Mood swings	-0.00632835	0.00101172	3.97425e-10	23
	cg17117718	LOC644172	Qualifications (A/AS levels)	-0.0041982	0.000962712	1.29581e-05	20
	cg24801230	NA	Qualifications (A/AS levels)	0.00434299	0.000943568	4.16985e-06	22
	cg12672189	NA	Sitting height	0.018707	0.00260282	6.61285e-13	6
	cg17117718	LOC644172	Sitting height	-0.0189672	0.00154959	1.89624e-34	18
	cg24801230	NA	Sitting height	0.0178743	0.001476	9.35953e-34	18
	cg12672189	NA	Standing height	0.0189135	0.00196715	6.93499e-22	10
	cg17117718	LOC644172	Standing height	-0.0100939	0.00148016	9.13846e-12	14
	cg24801230	NA	Standing height	0.010433	0.00138802	5.63019e-14	17
	cg12672189	NA	T2D	-0.0606042	0.0140616	1.63326e-05	23
	cg12672189	NA	T2D adj. BMI	-0.0573059	0.016007	0.000343508	21
	cg12672189	NA	TC levels	-0.0333224	0.00674519	7.80523e-07	10
	cg12672189	NA	White blood cell (leukocyte) count	-0.0441205	0.00320899	5.16098e-43	9
	cg17117718	LOC644172	White blood cell (leukocyte) count	0.00824044	0.00196566	2.76268e-05	18
	cg24801230	NA	White blood cell (leukocyte) count	-0.00827795	0.00188949	1.18114e-05	20
	cg05030953	HLA-B	Birth weight	0.073515	0.0155773	2.36579e-06	12
	cg05030953	HLA-B	Frequency of tiredness	-0.0481069	0.00981789	9.5876e-07	11
	cg05030953	HLA-B	Height	0.16946	0.0186801	1.17215e-19	4
	cg05030953	HLA-B	Illnesses of mother: Diabetes	-0.014229	0.00345261	3.76869e-05	13
	cg05030953	HLA-B	Immature reticulocyte fraction	-0.0473482	0.0133943	0.000407842	11
	cg05030953	HLA-B	LDL levels	-0.105707	0.0249821	2.32346e-05	7
	cg05030953	HLA-B	Metformin user	-0.00610586	0.00183197	0.000859323	13
	cg05030953	HLA-B	Sitting height	0.115587	0.00970691	1.07962e-32	5
	cg05030953	HLA-B	Standing height	0.146182	0.00948678	1.42374e-53	7
	cg05030953	HLA-B	T2D	-0.242716	0.047941	4.13127e-07	23
	cg05030953	HLA-B	T2D adj. BMI	-0.301565	0.0573635	1.46349e-07	23
	cg05030953	HLA-B	TG levels	-0.145099	0.0230698	3.18346e-10	7
	cg05030953	HLA-B	White blood cell (leukocyte) count	-0.124274	0.0137089	1.24329e-19	5
	ENSG00000087274	ADD1	Age at first live birth	0.0956002	0.0241566	7.5735e-05	7
	cg15837308	NA	Age at first live birth	0.0150077	0.00419816	0.000350453	12
	cg03202060	NA	Age at first live birth	-0.0127016	0.00294681	1.63033e-05	23
	ENSG00000087274	ADD1	Age completed full time education	0.0548623	0.0145077	0.000155831	7
	cg03202060	NA	Age completed full time education	-0.00629419	0.00178684	0.000427442	20
	cg15837308	NA	Birth weight	0.0115291	0.00337427	0.000633709	12
	ENSG00000087274	ADD1	Exercise	0.0337401	0.00757732	8.47651e-06	7
	ENSG00000087274	ADD1	Frequency of tiredness	-0.0458135	0.0124277	0.000227441	7
	cg15837308	NA	Frequency of tiredness	-0.00952837	0.00238149	6.30725e-05	11
	cg03202060	NA	Height	-0.0165072	0.00283754	5.97588e-09	11
	cg03202060	NA	Illnesses of mother: Diabetes	0.00296465	0.00063559	3.09513e-06	23
	cg15837308	NA	Immature reticulocyte fraction	-0.0128878	0.00269293	1.70332e-06	12
	ENSG00000087274	ADD1	Lack of education qualification	-0.0319457	0.00548594	5.77319e-09	7
	cg15837308	NA	LDL levels	-0.0386035	0.00691819	2.40515e-08	10
	cg15837308	NA	Metformin user	-0.00272002	0.000578438	2.57191e-06	11
	cg03202060	NA	Metformin user	0.00211881	0.000396599	9.16971e-08	23
	ENSG00000087274	ADD1	Qualifications (A/AS levels)	0.0306807	0.00662657	3.65741e-06	7
	cg03202060	NA	Qualifications (A/AS levels)	-0.00372811	0.000880062	2.27344e-05	23
	ENSG00000087274	ADD1	Sitting height	0.0414724	0.0116883	0.000387867	7
	cg15837308	NA	Sitting height	0.0430843	0.00375289	1.65727e-30	6
	cg03202060	NA	Sitting height	-0.00863281	0.00162231	1.03022e-07	13
	ENSG00000087274	ADD1	Smoking status: Never	0.0253341	0.00743806	0.000659189	7
	ENSG00000087274	ADD1	Standing height	0.0567217	0.0109554	2.24849e-07	7
	cg15837308	NA	Standing height	0.0421156	0.00357014	4.06212e-32	7
	cg03202060	NA	Standing height	-0.0152945	0.00154476	4.12748e-23	10
	cg15837308	NA	T2D	-0.0581927	0.014715	7.66437e-05	24
	cg03202060	NA	T2D	0.0503082	0.0101054	6.41248e-07	40
	cg15837308	NA	T2D adj. BMI	-0.0633909	0.0171557	0.000219856	21
	cg03202060	NA	T2D adj. BMI	0.0567217	0.0108792	1.85038e-07	40
	cg15837308	NA	TC levels	-0.0364394	0.00678521	7.85537e-08	10
	ENSG00000087274	ADD1	Time spent watching TV	-0.0428517	0.0114592	0.000184389	7
	ENSG00000087274	ADD1	Walking for pleasure	0.0227084	0.00673093	0.000741559	7
	cg03202060	NA	Walking for pleasure	-0.00309309	0.000895486	0.000552143	22
	ENSG00000087274	ADD1	White blood cell (leukocyte) count	-0.102734	0.0177564	7.21972e-09	4
	cg15837308	NA	White blood cell (leukocyte) count	-0.0503888	0.00365577	3.21023e-43	6
	cg03202060	NA	White blood cell (leukocyte) count	0.0274398	0.00234069	9.72235e-32	7
	SELE	SELE	Blood clot in the leg	-0.00733182	0.000586643	7.66185e-36	14
	SELE	SELE	Deep venous thrombosis	-0.0076683	0.000565856	7.74432e-42	15
	SELE	SELE	HbA1c level	-0.0134634	0.00267255	4.71277e-07	6
	SELE	SELE	LDL levels	-0.0853007	0.006514	3.51764e-39	6
	SELE	SELE	Pulmonary embolism	-0.00385959	0.000417251	2.24418e-20	15
	SELE	SELE	Sitting height	0.0167423	0.00234803	1.00097e-12	12
	SELE	SELE	Standing height	0.00947616	0.00202505	2.87613e-06	14
	SELE	SELE	T2D	-0.0919523	0.0146551	3.50917e-10	19
	SELE	SELE	T2D adj. BMI	-0.0712134	0.0178534	6.64113e-05	18
	SELE	SELE	TC levels	-0.0742822	0.00611687	6.18658e-34	6
	SELE	SELE	Time spent watching TV	-0.00736933	0.00211218	0.000484883	16
	cg27374423	NA	Age at first live birth	-0.0272528	0.00593124	4.33176e-06	9
	cg27374423	NA	Age completed full time education	-0.0126811	0.00348561	0.000274606	9
	cg27374423	NA	Age first had sexual intercourse	-0.0132641	0.00367564	0.000307784	8
	ENSG00000196118	C16orf93	Age when periods started (menarche)	0.0422443	0.011436	0.000220779	8
	cg19117063	NA	Age when periods started (menarche)	0.00540059	0.00161861	0.000848211	17
	ENSG00000226232	RP11-419C5.2	Age when periods started (menarche)	0.0138586	0.00160416	5.66439e-18	18
	cg19117063	NA	Birth weight	0.00871625	0.00205243	2.1685e-05	20
	cg27374423	NA	Birth weight	-0.0150481	0.00456773	0.000986154	9
	ENSG00000226232	RP11-419C5.2	Birth weight	0.0068093	0.00188444	0.000302176	21
	SELE.3470.1.2	SELE	Blood clot in the leg	-0.00686316	0.000551326	1.42574e-35	16
	ENSG00000196118	C16orf93	Cereal type: Muesli	0.0295978	0.00513646	8.29765e-09	8
	SELE.3470.1.2	SELE	Deep venous thrombosis	-0.00726821	0.000551767	1.26178e-39	16
	ENSG00000196118	C16orf93	HbA1c level	-0.0388363	0.0108211	0.00033202	7
	SELE.3470.1.2	SELE	HbA1c level	-0.0120878	0.00259794	3.27399e-06	6
	cg27374423	NA	HDL levels	-0.034652	0.00742773	3.08286e-06	5
	cg19117063	NA	Height	0.0267984	0.00364216	1.86918e-13	10
	ENSG00000226232	RP11-419C5.2	Height	0.0141033	0.00276461	3.37187e-07	3
	ENSG00000196118	C16orf93	Illnesses of mother: Diabetes	-0.0128085	0.00344508	0.000200867	8
	cg19117063	NA	Immature reticulocyte fraction	-0.00930182	0.00163243	1.21123e-08	16
	ENSG00000226232	RP11-419C5.2	Immature reticulocyte fraction	-0.00573299	0.00148203	0.000109586	20
	ENSG00000196118	C16orf93	Impedance of arm (left)	0.0700577	0.00854971	2.5234e-16	8
	cg27374423	NA	Impedance of arm (left)	-0.0110787	0.00260308	2.08107e-05	7
	ENSG00000226232	RP11-419C5.2	Impedance of arm (left)	0.00438227	0.0010407	2.54386e-05	21
	ENSG00000196118	C16orf93	Impedance of arm (right)	0.0669311	0.00841544	1.81505e-15	8
	cg27374423	NA	Impedance of arm (right)	-0.0113302	0.00259057	1.22186e-05	7
	ENSG00000226232	RP11-419C5.2	Impedance of arm (right)	0.00446129	0.00103708	1.69414e-05	21
	ENSG00000196118	C16orf93	Impedance of whole body	0.0764117	0.00920332	1.01838e-16	8
	cg27374423	NA	Impedance of whole body	-0.0169873	0.00288856	4.08099e-09	7
	ENSG00000226232	RP11-419C5.2	Impedance of whole body	0.00825031	0.00113657	3.90052e-13	21
	cg19117063	NA	LDL levels	-0.0312659	0.00500682	4.24704e-10	11
	SELE.3470.1.2	SELE	LDL levels	-0.0631168	0.005417	2.25162e-31	11
	cg19117063	NA	Metformin user	-0.00139765	0.000409647	0.000645226	17
	SELE.3470.1.2	SELE	Pulmonary embolism	-0.00331815	0.000390603	1.98035e-17	17
	ENSG00000196118	C16orf93	Qualifications (A/AS levels)	0.0248554	0.00505569	8.81837e-07	8
	cg27374423	NA	Qualifications (A/AS levels)	-0.00787198	0.00170546	3.91652e-06	9
	cg19117063	NA	Sitting height	0.0554171	0.00349692	1.46543e-56	11
	ENSG00000226232	RP11-419C5.2	Sitting height	0.00923076	0.00125631	2.01924e-13	17
	SELE.3470.1.2	SELE	Sitting height	0.0142427	0.00196673	4.42647e-13	14
	cg27374423	NA	Smoking status: Never	-0.00704851	0.00186116	0.000152377	9
	cg19117063	NA	Standing height	0.0334422	0.0020419	2.74657e-60	13
	ENSG00000226232	RP11-419C5.2	Standing height	0.012687	0.00112721	2.18286e-29	18
	SELE.3470.1.2	SELE	Standing height	0.00886462	0.001808	9.43895e-07	14
	SELE.3470.1.2	SELE	T2D	-0.0719953	0.0125412	9.42848e-09	21
	cg19117063	NA	T2D adj. BMI	-0.0324714	0.00950009	0.000630815	31
	SELE.3470.1.2	SELE	T2D adj. BMI	-0.0655529	0.0148652	1.03456e-05	20
	SELE.3470.1.2	SELE	TC levels	-0.0553634	0.005204	1.97023e-26	11
	ENSG00000196118	C16orf93	TG levels	-0.108469	0.0242109	7.45875e-06	7
	ENSG00000196118	C16orf93	Time spent watching TV	-0.0355599	0.00854049	3.13153e-05	8
	ENSG00000226232	RP11-419C5.2	Time spent watching TV	-0.00375151	0.00112349	0.000840289	20
	cg19117063	NA	White blood cell (leukocyte) count	-0.0314139	0.00180471	7.35562e-68	10
	ENSG00000159199	ATP5G1	Age completed full time education	0.0235328	0.00581779	5.23272e-05	25
	cg03549146	MIR140;WWP2;WWP2	Age first had sexual intercourse	0.00911238	0.00240462	0.000150934	14
	ILMN_1797893	PFAAP5	Age when periods started (menarche)	0.0105318	0.00227436	3.64522e-06	19
	ENSG00000244754	N4BP2L2	Age when periods started (menarche)	0.0253896	0.00553569	4.50663e-06	23
	cg03549146	MIR140;WWP2;WWP2	Age when periods started (menarche)	0.0218718	0.00253763	6.75547e-18	13
	ENSG00000173960	UBXN2A	Birth weight	-0.0291487	0.00707628	3.80159e-05	32
	ENSG00000166165	CKB	Birth weight	-0.0402212	0.00978271	3.93175e-05	18
	ENSG00000159199	ATP5G1	Exercise	0.0102095	0.00308757	0.000944197	24
	ENSG00000159199	ATP5G1	Frequency of tiredness	-0.0225593	0.00547091	3.73148e-05	24
	ENSG00000166165	CKB	Frequency of tiredness	0.0246403	0.00598388	3.82542e-05	19
	ENSG00000173960	UBXN2A	Height	-0.0698462	0.00929881	5.85424e-14	10
	ILMN_1797893	PFAAP5	Height	0.0213915	0.00317699	1.65908e-11	9
	ENSG00000244754	N4BP2L2	Height	0.0474055	0.00720127	4.61264e-11	9
	ENSG00000159199	ATP5G1	Height	0.0799023	0.010179	4.16934e-15	11
	cg03549146	MIR140;WWP2;WWP2	Height	0.0125612	0.00315121	6.71475e-05	7
	ENSG00000166165	CKB	Height	-0.0822126	0.0131507	4.06314e-10	9
	ILMN_1797893	PFAAP5	Immature reticulocyte fraction	-0.014039	0.00230201	1.07031e-09	19
	ENSG00000244754	N4BP2L2	Immature reticulocyte fraction	-0.034668	0.0055966	5.84794e-10	23
	ENSG00000159199	ATP5G1	Immature reticulocyte fraction	-0.022506	0.00626117	0.000324961	24
	cg03549146	MIR140;WWP2;WWP2	Immature reticulocyte fraction	-0.00842362	0.00240999	0.000473551	13
	ENSG00000166165	CKB	Immature reticulocyte fraction	0.0359554	0.00740251	1.19062e-06	19
	ILMN_1797893	PFAAP5	Impedance of arm (left)	0.00650333	0.00161828	5.85292e-05	19
	ENSG00000244754	N4BP2L2	Impedance of arm (left)	0.0137723	0.00386419	0.000365141	23
	ILMN_1797893	PFAAP5	Impedance of arm (right)	0.00636783	0.00161269	7.86218e-05	19
	ENSG00000244754	N4BP2L2	Impedance of arm (right)	0.0136803	0.00385744	0.000390431	23
	ILMN_1797893	PFAAP5	Impedance of whole body	0.00788164	0.00175285	6.90875e-06	18
	ENSG00000244754	N4BP2L2	Impedance of whole body	0.0181841	0.00417367	1.31935e-05	23
	cg03549146	MIR140;WWP2;WWP2	Impedance of whole body	0.00888303	0.00185118	1.59796e-06	14
	ENSG00000173960	UBXN2A	Intelligence	-0.0260966	0.00684331	0.000137039	31
	ENSG00000159199	ATP5G1	Intelligence	0.0269615	0.0077322	0.000488626	20
	ENSG00000159199	ATP5G1	Lack of education qualification	-0.00991748	0.00229913	1.60627e-05	24
	ENSG00000166165	CKB	Past tobacco smoking	-0.0320706	0.00926747	0.000539069	19
	ENSG00000173960	UBXN2A	Qualifications (A/AS levels)	-0.00934715	0.00228485	4.29671e-05	36
	ENSG00000173960	UBXN2A	Sitting height	-0.098387	0.00470714	5.17051e-97	27
	ILMN_1797893	PFAAP5	Sitting height	0.0116476	0.00175023	2.83495e-11	18
	ENSG00000244754	N4BP2L2	Sitting height	0.0286347	0.00413961	4.60534e-12	23
	cg03549146	MIR140;WWP2;WWP2	Sitting height	0.0124509	0.00185951	2.14474e-11	12
	ENSG00000166165	CKB	Sitting height	-0.0359099	0.0055354	8.73774e-11	19
	cg03549146	MIR140;WWP2;WWP2	Smoking status: Never	0.00496892	0.00126012	8.03986e-05	14
	ENSG00000166165	CKB	Smoking status: Never	-0.0139008	0.00361713	0.000121517	18
	ENSG00000173960	UBXN2A	Standing height	-0.068799	0.00437782	1.18723e-55	24
	ILMN_1797893	PFAAP5	Standing height	0.0147038	0.00164221	3.43907e-19	19
	ENSG00000244754	N4BP2L2	Standing height	0.0378569	0.00390112	2.89574e-22	23
	ENSG00000159199	ATP5G1	Standing height	0.0845679	0.00577848	1.68002e-48	16
	cg03549146	MIR140;WWP2;WWP2	Standing height	0.0176953	0.0017799	2.73911e-23	13
	ENSG00000166165	CKB	Standing height	-0.0596851	0.00527468	1.10103e-29	19
	ILMN_1797893	PFAAP5	T2D	-0.0408251	0.012062	0.000712813	18
	ENSG00000244754	N4BP2L2	T2D	-0.0847192	0.024709	0.00060654	30
	ENSG00000173960	UBXN2A	Time spend outdoors in summer	0.0191563	0.0048181	7.01113e-05	35
	ENSG00000173960	UBXN2A	Time spent watching TV	0.0179586	0.00401782	7.83208e-06	35
	ENSG00000173960	UBXN2A	White blood cell (leukocyte) count	0.0442088	0.00588752	5.9625e-14	30
	ENSG00000159199	ATP5G1	White blood cell (leukocyte) count	-0.0281229	0.006218	6.10217e-06	22
	cg03549146	MIR140;WWP2;WWP2	White blood cell (leukocyte) count	-0.0103247	0.00235065	1.12182e-05	14
	ENSG00000166165	CKB	White blood cell (leukocyte) count	0.0756732	0.00780888	3.30361e-22	17
	cg01735503	MIR140;WWP2;WWP2	Age first had sexual intercourse	0.0107694	0.00277683	0.000105187	10
	cg01735503	MIR140;WWP2;WWP2	Age when periods started (menarche)	0.0239513	0.00292592	2.70273e-16	10
	F8.13499.30.3	F8	Blood clot in the leg	0.0130467	0.00107582	7.57168e-34	5
	F8.13499.30.3	F8	Deep venous thrombosis	0.0127651	0.00106298	3.19531e-33	5
	cg01735503	MIR140;WWP2;WWP2	Height	0.0141168	0.00342023	3.66816e-05	7
	S100A13.7223.60.3	S100A13	Illnesses of mother: Diabetes	0.00315151	0.000771336	4.39279e-05	19
	S100A13.7223.60.3	S100A13	Immature reticulocyte fraction	0.0285229	0.00221443	5.79762e-38	17
	cg24137543	NA	Immature reticulocyte fraction	0.0100025	0.00296227	0.000733806	11
	S100A13.7223.60.3	S100A13	Impedance of arm (left)	-0.0053557	0.00154381	0.000522137	20
	cg01735503	MIR140;WWP2;WWP2	Impedance of arm (left)	0.00707059	0.00194664	0.000281006	10
	cg24137543	NA	Impedance of arm (left)	-0.0124204	0.00212595	5.1484e-09	11
	S100A13.7223.60.3	S100A13	Impedance of arm (right)	-0.00566012	0.00153979	0.000237014	20
	cg01735503	MIR140;WWP2;WWP2	Impedance of arm (right)	0.00647675	0.00193697	0.000826536	11
	cg24137543	NA	Impedance of arm (right)	-0.011628	0.0021165	3.92951e-08	11
	cg01735503	MIR140;WWP2;WWP2	Impedance of whole body	0.0116473	0.00212104	3.98913e-08	11
	cg24137543	NA	Impedance of whole body	-0.0148056	0.00229944	1.20414e-10	11
	S100A13.7223.60.3	S100A13	LDL levels	0.252991	0.0161891	4.74616e-55	4
	S100A13.7223.60.3	S100A13	Length of mobile phone use	0.0114029	0.00275308	3.44452e-05	20
	F8.13499.30.3	F8	Metformin user	0.00408031	0.000890986	4.65988e-06	6
	F8.13499.30.3	F8	Pulmonary embolism	0.00688683	0.000776513	7.38579e-19	5
	cg01735503	MIR140;WWP2;WWP2	Sitting height	0.0117297	0.00215103	4.95066e-08	9
	F8.13499.30.3	F8	Sitting height	-0.026055	0.00368016	1.44312e-12	6
	cg24137543	NA	Sitting height	-0.00834901	0.00223419	0.000186283	11
	cg01735503	MIR140;WWP2;WWP2	Standing height	0.0165017	0.0020942	3.28049e-15	8
	F8.13499.30.3	F8	Standing height	-0.0200594	0.00329673	1.16761e-09	6
	cg24137543	NA	Standing height	-0.0112056	0.00209829	9.27632e-08	11
	S100A13.7223.60.3	S100A13	T2D	0.0624642	0.0112842	3.10288e-08	23
	F8.13499.30.3	F8	T2D	0.11071	0.0248113	8.11689e-06	6
	F8.13499.30.3	F8	T2D adj. BMI	0.104917	0.0285663	0.000239951	6
	S100A13.7223.60.3	S100A13	TC levels	0.170579	0.0144771	4.79822e-32	3
	cg24137543	NA	Time spend outdoors in summer	0.00902559	0.00265329	0.000669765	11
	cg24137543	NA	White blood cell (leukocyte) count	0.0146144	0.00292975	6.09249e-07	11
	cg12597660	CKM	Age completed full time education	-0.222232	0.0471331	2.41716e-06	7
	cg25459280	ZNF664	Age completed full time education	0.00714606	0.0020792	0.000588333	13
	ASIP.5676.54.3	ASIP	Age first had sexual intercourse	0.021956	0.00271513	6.1387e-16	20
	ENSG00000149084	HSD17B12	Age when periods started (menarche)	0.0132153	0.00278856	2.1467e-06	45
	cg12597660	CKM	Exercise	-0.106184	0.0262853	5.3529e-05	6
	cg12597660	CKM	Fluid intelligence score	-0.695968	0.180021	0.000110614	7
	cg25459280	ZNF664	Fluid intelligence score	0.0244489	0.00734772	0.000876576	14
	cg25459280	ZNF664	HDL levels	0.0269866	0.00416721	9.42271e-11	8
	ENSG00000125977	EIF2S2	Immature reticulocyte fraction	0.0265562	0.00680345	9.48758e-05	23
	cg12597660	CKM	Immature reticulocyte fraction	0.212741	0.0503348	2.37328e-05	7
	ASIP.5676.54.3	ASIP	Impedance of arm (left)	0.0248448	0.0019696	1.76519e-36	19
	ENSG00000125977	EIF2S2	Impedance of arm (left)	-0.0402736	0.00481983	6.49827e-17	21
	ENSG00000149084	HSD17B12	Impedance of arm (left)	0.00926406	0.00196498	2.42198e-06	44
	cg25459280	ZNF664	Impedance of arm (left)	0.0126259	0.0016098	4.39319e-15	13
	cg24601522	NA	Impedance of arm (right)	0.00962992	0.00262978	0.00025038	7
	ASIP.5676.54.3	ASIP	Impedance of arm (right)	0.0251016	0.00193644	1.99062e-38	20
	ENSG00000125977	EIF2S2	Impedance of arm (right)	-0.0363902	0.00478513	2.8524e-14	21
	ENSG00000149084	HSD17B12	Impedance of arm (right)	0.00924394	0.00197946	3.01304e-06	43
	cg25459280	ZNF664	Impedance of arm (right)	0.0130684	0.00160262	3.50922e-16	12
	ASIP.5676.54.3	ASIP	Impedance of whole body	0.0261908	0.00215368	5.01744e-34	17
	ENSG00000125977	EIF2S2	Impedance of whole body	-0.038651	0.00517645	8.22273e-14	21
	ENSG00000149084	HSD17B12	Impedance of whole body	0.0120979	0.00211719	1.10258e-08	44
	cg25459280	ZNF664	Impedance of whole body	0.00825923	0.00170712	1.31074e-06	13
	cg12597660	CKM	Intelligence	-0.264866	0.057459	4.03352e-06	7
	cg24601522	NA	Lack of education qualification	-0.00508146	0.00145435	0.000475892	7
	cg12597660	CKM	Lack of education qualification	0.113909	0.0179166	2.04708e-10	7
	ASIP.5676.54.3	ASIP	Metformin user	-0.00161695	0.000480447	0.000764041	20
	ASIP.5676.54.3	ASIP	Pulmonary embolism	-0.00123306	0.000344968	0.000351019	20
	cg12597660	CKM	Qualifications (A/AS levels)	-0.112521	0.0218708	2.67805e-07	7
	cg24601522	NA	Sitting height	0.0140088	0.0028198	6.76441e-07	6
	cg24601522	NA	Standing height	0.017464	0.00278316	3.4993e-10	5
	cg24601522	NA	T2D	-0.0640117	0.0193389	0.000932987	7
	ENSG00000125977	EIF2S2	T2D	0.171054	0.0354959	1.44297e-06	27
	ENSG00000149084	HSD17B12	T2D	-0.0930351	0.0150388	6.15709e-10	51
	ENSG00000125977	EIF2S2	T2D adj. BMI	0.159838	0.0433216	0.000224635	27
	ENSG00000149084	HSD17B12	T2D adj. BMI	-0.085273	0.0187784	5.59823e-06	50
	ASIP.5676.54.3	ASIP	Time spend outdoors in summer	-0.0156643	0.00240976	8.01252e-11	19
	cg24601522	NA	Time spent watching TV	-0.0122862	0.00282199	1.33839e-05	7
	ENSG00000149084	HSD17B12	Walking for pleasure	0.00422652	0.00127382	0.000906676	44
	cg24601522	NA	White blood cell (leukocyte) count	-0.0157553	0.00373924	2.51439e-05	7
	ENSG00000125977	EIF2S2	White blood cell (leukocyte) count	0.0348647	0.00682172	3.2073e-07	22
	cg25459280	ZNF664	White blood cell (leukocyte) count	-0.0132653	0.00219108	1.41105e-09	12
	cg13852303	MEAF6	Age completed full time education	-0.0112871	0.00312036	0.000297768	7
	ENSG00000214078	CPNE1	Age first had sexual intercourse	0.00917422	0.0024229	0.000152811	44
	ILMN_1787410	EIF6	Age when periods started (menarche)	0.0173385	0.00418977	3.49895e-05	5
	cg18705301	NDUFAF1	Age when periods started (menarche)	0.00713896	0.00183947	0.000104034	18
	ILMN_1702168	HSD17B12	Age when periods started (menarche)	0.0100869	0.00251639	6.1113e-05	14
	cg04167856	C12orf43;C12orf43;C12orf43;C12orf43;C12orf43;C12orf43;C12orf43;C12orf43	Age when periods started (menarche)	-0.173047	0.0389523	8.89002e-06	6
	ILMN_1787410	EIF6	Cereal type: Muesli	0.00745695	0.00189189	8.09635e-05	6
	ILMN_1787410	EIF6	Fed-up feelings	-0.00886593	0.00207454	1.92278e-05	6
	ENSG00000214078	CPNE1	Fed-up feelings	-0.0048863	0.00119131	4.10252e-05	48
	cg18705301	NDUFAF1	Frequency of tiredness	-0.00567842	0.0014973	0.000149173	20
	cg13852303	MEAF6	Height	-0.0266824	0.00480325	2.77492e-08	6
	cg18705301	NDUFAF1	Height	0.0156123	0.00247517	2.83501e-10	6
	cg08085267	C17orf57	Height	0.0215887	0.00633427	0.000653821	5
	cg22156842	TMEM22;TMEM22;TMEM22	Height	0.0225726	0.0046361	1.1223e-06	4
	cg10727673	TMEM22;TMEM22;TMEM22	Height	0.0190853	0.00396728	1.50428e-06	5
	cg15507776	TMEM22;TMEM22;TMEM22;TMEM22	Height	-0.0111157	0.00282981	8.56243e-05	9
	cg04167856	C12orf43;C12orf43;C12orf43;C12orf43;C12orf43;C12orf43;C12orf43;C12orf43	Illnesses of mother: Diabetes	0.0469978	0.0113069	3.23083e-05	6
	ENSG00000214078	CPNE1	Impedance of arm (left)	0.00859961	0.00168606	3.38908e-07	42
	ILMN_1702168	HSD17B12	Impedance of arm (left)	0.00779394	0.00178591	1.27635e-05	14
	cg08085267	C17orf57	Impedance of arm (left)	0.0125158	0.00247593	4.3045e-07	9
	cg22156842	TMEM22;TMEM22;TMEM22	Impedance of arm (left)	0.0143136	0.00259	3.26741e-08	6
	cg10727673	TMEM22;TMEM22;TMEM22	Impedance of arm (left)	0.00997816	0.00225193	9.38224e-06	8
	cg15507776	TMEM22;TMEM22;TMEM22;TMEM22	Impedance of arm (left)	-0.00666666	0.00157595	2.33439e-05	16
	ENSG00000214078	CPNE1	Impedance of arm (right)	0.011286	0.0017046	3.57044e-11	42
	ILMN_1702168	HSD17B12	Impedance of arm (right)	0.0069087	0.00177978	0.000103701	14
	cg08085267	C17orf57	Impedance of arm (right)	0.0113283	0.00247497	4.71379e-06	8
	cg22156842	TMEM22;TMEM22;TMEM22	Impedance of arm (right)	0.0142562	0.00249509	1.10552e-08	7
	cg10727673	TMEM22;TMEM22;TMEM22	Impedance of arm (right)	0.0112675	0.00225786	6.02755e-07	8
	cg15507776	TMEM22;TMEM22;TMEM22;TMEM22	Impedance of arm (right)	-0.00728114	0.00155236	2.72719e-06	16
	ENSG00000214078	CPNE1	Impedance of whole body	0.0141662	0.00184377	1.55075e-14	43
	ILMN_1702168	HSD17B12	Impedance of whole body	0.0106637	0.00192593	3.07824e-08	14
	cg08085267	C17orf57	Impedance of whole body	0.0116711	0.00262556	8.78196e-06	9
	cg22156842	TMEM22;TMEM22;TMEM22	Impedance of whole body	0.0133731	0.00263821	3.9989e-07	7
	cg10727673	TMEM22;TMEM22;TMEM22	Impedance of whole body	0.0106266	0.00241003	1.03694e-05	8
	cg15507776	TMEM22;TMEM22;TMEM22;TMEM22	Impedance of whole body	-0.00559669	0.00162399	0.000568433	18
	cg13852303	MEAF6	Intelligence	-0.015012	0.00425087	0.000413198	7
	cg04167856	C12orf43;C12orf43;C12orf43;C12orf43;C12orf43;C12orf43;C12orf43;C12orf43	Intelligence	-0.155896	0.0440297	0.000399059	6
	cg18996355	BTNL2	LDL levels	-0.0524396	0.0110412	2.03971e-06	5
	ENSG00000214078	CPNE1	Mood swings	-0.00484576	0.00119567	5.06182e-05	49
	cg13852303	MEAF6	Qualifications (A/AS levels)	-0.00613917	0.00155063	7.52205e-05	7
	cg18996355	BTNL2	Sitting height	0.0250666	0.00281848	5.91232e-19	5
	ILMN_1787410	EIF6	Sitting height	0.0452779	0.00436531	3.31714e-25	3
	cg13852303	MEAF6	Sitting height	-0.0110894	0.00254057	1.27162e-05	7
	cg18705301	NDUFAF1	Sitting height	0.00769616	0.00141997	5.96209e-08	18
	cg08085267	C17orf57	Sitting height	0.0135097	0.00263252	2.86935e-07	7
	cg04167856	C12orf43;C12orf43;C12orf43;C12orf43;C12orf43;C12orf43;C12orf43;C12orf43	Smoking status: Never	-0.0634116	0.0189221	0.000804619	6
	cg18996355	BTNL2	Standing height	0.0231753	0.00260749	6.22501e-19	6
	ILMN_1787410	EIF6	Standing height	0.0479021	0.004248	1.71621e-29	3
	cg13852303	MEAF6	Standing height	-0.018324	0.00247353	1.28185e-13	7
	cg18705301	NDUFAF1	Standing height	0.00925464	0.00137239	1.54695e-11	15
	cg08085267	C17orf57	Standing height	0.0169432	0.00245073	4.72781e-12	9
	cg22156842	TMEM22;TMEM22;TMEM22	Standing height	0.0186644	0.00257508	4.22745e-13	5
	cg10727673	TMEM22;TMEM22;TMEM22	Standing height	0.0168365	0.00228231	1.6193e-13	8
	cg15507776	TMEM22;TMEM22;TMEM22;TMEM22	Standing height	-0.0120423	0.00160459	6.14609e-14	14
	ILMN_1702168	HSD17B12	T2D	-0.0810908	0.0133652	1.30076e-09	16
	cg04167856	C12orf43;C12orf43;C12orf43;C12orf43;C12orf43;C12orf43;C12orf43;C12orf43	T2D	1.06591	0.193932	3.87803e-08	7
	ILMN_1702168	HSD17B12	T2D adj. BMI	-0.0682191	0.0165633	3.81054e-05	15
	cg04167856	C12orf43;C12orf43;C12orf43;C12orf43;C12orf43;C12orf43;C12orf43;C12orf43	T2D adj. BMI	0.889101	0.234768	0.000152391	7
	cg18996355	BTNL2	TC levels	-0.0732357	0.0112052	6.32517e-11	5
	cg18996355	BTNL2	TG levels	-0.0420324	0.0095538	1.08475e-05	5
	ILMN_1787410	EIF6	Time spent watching TV	-0.0124137	0.00312486	7.10983e-05	6
	cg18705301	NDUFAF1	Time spent watching TV	-0.00629603	0.00138429	5.41089e-06	19
	cg18996355	BTNL2	White blood cell (leukocyte) count	-0.0678939	0.00534712	6.12167e-37	4
	cg22156842	TMEM22;TMEM22;TMEM22	White blood cell (leukocyte) count	-0.023589	0.00337266	2.66782e-12	7
	cg10727673	TMEM22;TMEM22;TMEM22	White blood cell (leukocyte) count	-0.0217378	0.00310748	2.64679e-12	9
	cg15507776	TMEM22;TMEM22;TMEM22;TMEM22	White blood cell (leukocyte) count	0.0161525	0.00210856	1.85275e-14	20
	cg11530659	HLA-DQB2	Age first had sexual intercourse	-0.0171444	0.00485398	0.000412395	6
	ENSG00000101460	MAP1LC3A	Age first had sexual intercourse	-0.0226896	0.00407145	2.50591e-08	26
	ENSG00000101460	MAP1LC3A	Age when periods started (menarche)	-0.0190895	0.00405641	2.52604e-06	24
	ENSG00000229186	ADAM1A	Birth weight	-0.054713	0.00970877	1.74626e-08	5
	cg06276712	NA	Frequency of tiredness	-0.096471	0.0280946	0.000595206	8
	cg11530659	HLA-DQB2	Frequency of tiredness	0.0178136	0.0040403	1.03857e-05	6
	cg06276712	NA	Height	0.205549	0.0453329	5.78191e-06	5
	ENSG00000146731	CCT6A	Height	-0.0704094	0.013996	4.88777e-07	8
	cg21178254	CCNL1	Height	0.019167	0.00369371	2.11331e-07	6
	ENSG00000229186	ADAM1A	Immature reticulocyte fraction	0.0807588	0.00893206	1.54603e-19	5
	ENSG00000101460	MAP1LC3A	Impedance of arm (left)	-0.0405173	0.00336812	2.48286e-33	25
	cg20892840	CCNL1	Impedance of arm (left)	0.00981472	0.00218116	6.80265e-06	6
	cg21178254	CCNL1	Impedance of arm (left)	0.0100589	0.0020836	1.38151e-06	8
	ILMN_2094776	CCNL1	Impedance of arm (left)	-0.0133672	0.0029992	8.31467e-06	5
	ENSG00000101460	MAP1LC3A	Impedance of arm (right)	-0.0386283	0.00327304	3.81306e-32	26
	cg20892840	CCNL1	Impedance of arm (right)	0.0096261	0.00217549	9.65327e-06	6
	cg21178254	CCNL1	Impedance of arm (right)	0.00973473	0.00207288	2.64997e-06	8
	ILMN_2094776	CCNL1	Impedance of arm (right)	-0.0136044	0.00300753	6.08377e-06	5
	ENSG00000101460	MAP1LC3A	Impedance of whole body	-0.0425763	0.00367881	5.62096e-31	24
	cg20892840	CCNL1	Impedance of whole body	0.0125566	0.00235283	9.46079e-08	6
	cg21178254	CCNL1	Impedance of whole body	0.01327	0.00226607	4.74249e-09	8
	ILMN_2094776	CCNL1	Impedance of whole body	-0.0186301	0.00325474	1.04039e-08	5
	cg06276712	NA	Length of mobile phone use	-0.218864	0.0454586	1.47504e-06	8
	ENSG00000146731	CCT6A	Metformin user	0.00491263	0.00114811	1.87823e-05	20
	cg06276712	NA	Mood swings	-0.097684	0.0170133	9.3781e-09	8
	ENSG00000229186	ADAM1A	Past tobacco smoking	-0.049214	0.00978327	4.89388e-07	5
	cg11530659	HLA-DQB2	Sitting height	-0.0415811	0.00603514	5.58587e-12	3
	cg20892840	CCNL1	Sitting height	0.00794084	0.00229369	0.000536104	6
	ILMN_2094776	CCNL1	Sitting height	-0.0109622	0.00313414	0.000469349	5
	ENSG00000146731	CCT6A	Smoking status: Never	-0.0119439	0.00346863	0.000574471	21
	ENSG00000229186	ADAM1A	Smoking status: Never	-0.0123788	0.00312709	7.53982e-05	6
	cg06276712	NA	Standing height	0.141738	0.0237569	2.42876e-09	8
	cg11530659	HLA-DQB2	Standing height	-0.0616428	0.00571803	4.25964e-27	3
	ENSG00000146731	CCT6A	Standing height	-0.0332813	0.00502849	3.62759e-11	19
	cg20892840	CCNL1	Standing height	0.0179408	0.00229514	5.41421e-15	5
	cg21178254	CCNL1	Standing height	0.0180589	0.00216902	8.37424e-17	8
	ILMN_2094776	CCNL1	Standing height	-0.0246236	0.00309683	1.84686e-15	5
	cg11530659	HLA-DQB2	White blood cell (leukocyte) count	0.133084	0.0110141	1.29834e-33	4
	ENSG00000146731	CCT6A	White blood cell (leukocyte) count	0.0325938	0.00787288	3.47288e-05	18
	ENSG00000229186	ADAM1A	White blood cell (leukocyte) count	0.078569	0.00850278	2.45599e-20	4
	cg27406070	NA	Age when periods started (menarche)	0.0107715	0.00197847	5.19962e-08	15
	cg06503981	NA	Age when periods started (menarche)	0.00989618	0.00188861	1.60643e-07	13
	cg01246520	RAI1	Fed-up feelings	-0.00536205	0.0012424	1.5896e-05	15
	cg10738003	NA	Fluid intelligence score	0.0257159	0.00650192	7.64941e-05	14
	cg01246520	RAI1	HbA1c level	-0.00785121	0.00203794	0.000116909	6
	GRN.4992.49.1	GRN	HDL levels	-0.0400464	0.00489503	2.81429e-16	11
	ENSG00000067836	ROGDI	Height	0.0373524	0.00655799	1.22858e-08	16
	cg27406070	NA	Height	0.0243922	0.00355211	6.559e-12	4
	cg06503981	NA	Height	0.0199703	0.00282662	1.6053e-12	4
	ENSG00000183520	UTP11L	Height	0.0707986	0.0130223	5.42725e-08	6
	ENSG00000212541	NA	Height	0.0189089	0.00436551	1.48141e-05	9
	GRN.4992.49.1	GRN	Height	-0.0155808	0.00390432	6.58873e-05	10
	cg01246520	RAI1	Intelligence	0.0112524	0.00285316	8.01838e-05	13
	cg10738003	NA	Intelligence	0.00803708	0.00218384	0.000233005	16
	GRN.4992.49.1	GRN	LDL levels	0.148798	0.0148614	1.34473e-23	5
	ENSG00000067836	ROGDI	Sitting height	0.00888993	0.00234427	0.000149323	48
	cg27406070	NA	Sitting height	0.0130931	0.00159604	2.3357e-16	11
	cg06503981	NA	Sitting height	0.0105373	0.00159336	3.75862e-11	6
	ENSG00000183520	UTP11L	Sitting height	0.0487395	0.0057997	4.32261e-17	18
	ENSG00000212541	NA	Sitting height	0.0199486	0.00246021	5.1258e-16	15
	ENSG00000067836	ROGDI	Standing height	0.0148729	0.00215895	5.61934e-12	47
	cg27406070	NA	Standing height	0.0137823	0.00148503	1.68179e-20	12
	cg06503981	NA	Standing height	0.0115701	0.00151048	1.8604e-14	6
	ENSG00000183520	UTP11L	Standing height	0.0476117	0.00534907	5.53823e-19	17
	ENSG00000212541	NA	Standing height	0.0105192	0.00263018	6.34917e-05	13
	cg10738003	NA	Standing height	0.00496833	0.00149756	0.000907919	11
	GRN.4992.49.1	GRN	TC levels	0.146756	0.00602813	6.52396e-131	7
	ENSG00000067836	ROGDI	Walking for pleasure	0.00502309	0.00134831	0.000194957	57
	cg01246520	RAI1	White blood cell (leukocyte) count	-0.016324	0.00252464	1.00717e-10	13
	ENSG00000183520	UTP11L	White blood cell (leukocyte) count	-0.0305834	0.00755031	5.10838e-05	18
	ENSG00000212541	NA	White blood cell (leukocyte) count	-0.0106244	0.00322401	0.000982822	15
	cg10738003	NA	White blood cell (leukocyte) count	-0.0115551	0.00195722	3.55083e-09	13
	cg02754929	NA	Age at first live birth	-0.0102727	0.00311301	0.000967121	3
	cg21901847	NOS3	Age high blood pressure diagnosed	-0.420211	0.0676677	5.30102e-10	5
	cg02754929	NA	Frequency of tiredness	0.00605945	0.00153456	7.85873e-05	5
	cg19405842	NA	Height	0.0199465	0.00255794	6.29716e-15	7
	cg11257193	NA	Height	0.0162977	0.0034298	2.01608e-06	5
	cg05202204	NA	Height	-0.0210138	0.00397611	1.25697e-07	5
	cg15961780	AKAP13;AKAP13	Height	0.254062	0.0454258	2.23309e-08	7
	cg03043243	NA	Height	-0.110171	0.0160807	7.32521e-12	6
	cg15022609	NA	Impedance of arm (left)	0.0102896	0.00181959	1.55947e-08	10
	cg15022609	NA	Impedance of arm (right)	0.00925779	0.00185672	6.16086e-07	8
	cg15022609	NA	Impedance of whole body	0.0129863	0.00200996	1.04023e-10	8
	cg19405842	NA	Sitting height	0.0106855	0.00151057	1.50768e-12	11
	cg11257193	NA	Sitting height	0.0106991	0.00208951	3.04926e-07	9
	cg05202204	NA	Sitting height	-0.0199882	0.00230671	4.50614e-18	7
	cg09847153	NA	Sitting height	-0.132755	0.0139615	1.93173e-21	5
	cg15961780	AKAP13;AKAP13	Sitting height	0.134794	0.0271728	7.02662e-07	10
	cg13567360	C5	Sitting height	-0.0124103	0.0025183	8.30619e-07	7
	cg00100804	NA	Sitting height	-0.00906983	0.00225806	5.90336e-05	9
	cg21901847	NOS3	Sitting height	-0.0169968	0.00362455	2.74057e-06	4
	cg03043243	NA	Sitting height	-0.0608043	0.0099213	8.86201e-10	8
	cg19405842	NA	Standing height	0.0108574	0.00144	4.70333e-14	10
	cg11257193	NA	Standing height	0.0135154	0.00210782	1.43578e-10	5
	cg05202204	NA	Standing height	-0.0195731	0.00213791	5.42294e-20	7
	cg09847153	NA	Standing height	-0.136146	0.0130275	1.45477e-25	5
	cg15961780	AKAP13;AKAP13	Standing height	0.23524	0.0284772	1.44892e-16	8
	cg13567360	C5	Standing height	-0.0185072	0.00240501	1.41221e-14	7
	cg00100804	NA	Standing height	-0.0129823	0.0020979	6.0849e-10	9
	cg21901847	NOS3	Standing height	-0.0196885	0.00362855	5.76272e-08	4
	cg03043243	NA	Standing height	-0.0899377	0.0091845	1.21453e-22	8
	cg02754929	NA	White blood cell (leukocyte) count	0.0119145	0.00182652	6.88721e-11	5
	cg09847153	NA	White blood cell (leukocyte) count	0.0778431	0.0181048	1.71123e-05	5
	cg13567360	C5	White blood cell (leukocyte) count	0.0115402	0.00318274	0.000287989	7
	cg00100804	NA	White blood cell (leukocyte) count	0.0101693	0.00290648	0.000467292	10
	cg18187658	GALNT2	HDL levels	-0.0594865	0.00577956	7.61213e-25	6
	ENSG00000141034	GID4	Intelligence	0.0471099	0.0135743	0.000519422	10
	cg24578937	PRKCZ;PRKCZ;PRKCZ	Sitting height	0.00895867	0.00157548	1.29807e-08	4
	cg17812751	DOK7;DOK7	Sitting height	-0.0236793	0.00353231	2.03303e-11	5
	ENSG00000064989	CALCRL	Sitting height	-0.0594826	0.00816747	3.26803e-13	13
	cg24578937	PRKCZ;PRKCZ;PRKCZ	Standing height	0.0111239	0.00148197	6.08923e-14	5
	cg17812751	DOK7;DOK7	Standing height	-0.021057	0.00328053	1.37378e-10	5
	cg18187658	GALNT2	TG levels	0.0510685	0.00561872	9.99609e-20	6
	ENSG00000141034	GID4	White blood cell (leukocyte) count	-0.0774205	0.0126676	9.85881e-10	10
	ENSG00000064989	CALCRL	White blood cell (leukocyte) count	0.0574386	0.0102251	1.93846e-08	15
	APOE.2937.10.2	APOE	Immature reticulocyte fraction	0.087044	0.00722796	2.1195e-33	5
