# Supplementary material for: Convergence of biomarkers and risk factor trait loci of coronary artery disease at 3p21.31 and HLA region
Source: NPJ Genom Med. 2021 Feb 11;6:12. doi: 10.1038/s41525-021-00174-z (PMC7878768; doi:10.1038/s41525-021-00174-z)
Supplement: Supplementary file 9 — Supplementary Data 8 [file 41525_2021_174_MOESM9_ESM.xlsx]

## Sheet: Supplementary Data 8
	Supplementary Data 8. Methylation of the ABO gene influences the F8 protein level in the blood
	Exposure		Outcome		B	SE	P	NSNP
	Biomarker	PMID	Biomarker	PMID	B	SE	P	NSNP
	cg22535403	30401456	F8 protein level	29875488	3.22993	0.177656	7.32522e-74	8
	cg21160290	30401456	F8 protein level	29875488	2.50726	0.138113	1.20102e-73	8
	cg12020464	27572077	F8 protein level	29875488	-1.77551	0.296434	2.1038e-09	5
	cg13850847	30401456	F8 protein level	29875488	1.94878	0.636788	0.00221092	6
