# Supplementary material for: Convergence of biomarkers and risk factor trait loci of coronary artery disease at 3p21.31 and HLA region
Source: NPJ Genom Med. 2021 Feb 11;6:12. doi: 10.1038/s41525-021-00174-z (PMC7878768; doi:10.1038/s41525-021-00174-z)
Supplement: Supplementary file 10 — Supplementary Data 9 [file 41525_2021_174_MOESM10_ESM.xlsx]

## Sheet: Supplementary Data 9
	Supplementary Data 9. MR analysis revealed the level of the GRIA4 in blood correlates with biomarkers from the HLA region
	Probe information					B	SE	P	NSNP
	ID	chr	bp	gene	PMID	B	SE	P	NSNP
	cg00934322	6	30854109	DDR1;DDR1	30514905	0.724017	0.0868013	7.36113e-17	8
	cg17091577	6	30854233	DDR1;DDR1	30514905	0.796667	0.0765569	2.32282e-25	12
	cg14935711	6	30882694	NA	30514905	-1.09466	0.0627591	3.93813e-68	15
	cg07480955	6	31038593	NA	30514905	-1.6305	0.0820237	6.25975e-88	17
	cg17729655	6	31038609	NA	30514905	-1.43892	0.0732273	5.78077e-86	21
	cg16519217	6	31038713	NA	30514905	-0.873931	0.0635331	4.71924e-43	18
	cg01521131	6	31237664	NA	30514905	-1.78333	0.0935042	4.30282e-81	18
	ENSG00000204525	6	31238216	HLA-C	29891976	-1.25879	0.10296	2.2587e-34	25
	cg01064373	6	31238245	HLA-C	30514905	-0.944906	0.0643202	7.39876e-49	16
	cg18511546	6	31238388	HLA-C	30514905	-1.12946	0.0657253	3.46503e-66	21
	cg05030953	6	31241000	HLA-B	30514905	-1.06091	0.0704076	2.62455e-51	13
	cg15225267	6	31276187	HLA-B	30514905	1.01262	0.0716181	2.17716e-45	17
	cg21279459	6	31324491	HLA-B	30514905	1.22075	0.077159	2.21989e-56	15
	cg17554194	6	31324972	HLA-B	30514905	0.846938	0.0596411	9.0852e-46	17
	cg26706521	6	31325085	NA	30514905	-0.956438	0.062435	5.71497e-53	19
	cg04981410	6	31325427	HLA-B	30514905	0.790404	0.0615543	9.69293e-38	14
	cg26177760	6	31507785	BAT1;BAT1	30514905	0.905751	0.0858638	5.15085e-26	10
	cg15343510	6	31582285	AIF1;AIF1	30514905	1.00135	0.0751625	1.71444e-40	10
	cg10407266	6	31588727	BAT2	30514905	0.987471	0.0668843	2.5047e-49	18
	cg06804823	6	31798635	NA	30514905	-0.944569	0.0604834	5.57668e-55	19
	cg27003765	6	31846769	SLC44A4;SLC44A4	30514905	0.974956	0.0665092	1.18064e-48	17
	cg23431175	6	31846813	SLC44A4;SLC44A4	30514905	0.997121	0.0643923	4.37419e-54	22
	cg04567302	6	31846956	SLC44A4	30514905	1.13195	0.070522	5.62184e-58	18
	cg07363637	6	31846996	SLC44A4	30514905	1.03311	0.0702527	5.92988e-49	12
	cg24707219	6	31847009	SLC44A4	30514905	1.02097	0.0684808	2.88532e-50	14
	cg16553272	6	31847028	SLC44A4	30514905	1.09514	0.0592843	3.4316e-76	21
	cg14178705	6	31936674	NA	30514905	0.842488	0.0579608	7.22123e-48	17
	ENSG00000168477	6	32046021	TNXB	bioRxiv 447367	0.177959	0.0312668	1.2584e-08	24
	cg19609334	6	32056249	TNXB	30514905	0.937204	0.0742805	1.69979e-36	13
	cg14630933	6	32076093	TNXB	30514905	0.790139	0.0615317	9.6426e-38	14
	cg23365293	6	32489984	HLA-DRB5	30514905	-0.836356	0.0779279	7.16839e-27	6
	cg10846853	6	32632859	HLA-DQB1	30514905	1.01904	0.0686649	7.98479e-50	14
	cg27196273	6	32632992	NA	30514905	1.04097	0.0724324	7.79931e-47	13
	cg11530659	6	32730001	HLA-DQB2	30514905	0.775995	0.0750147	4.42898e-25	11
	cg02010152	6	32782617	HLA-DOB	30514905	0.662207	0.0699883	3.03018e-21	7
	cg07404352	6	32795705	TAP2	30514905	-0.618766	0.0665092	1.35949e-20	7
